# Supplementary material for: The effects of inclusion on academic achievement, socioemotional development and wellbeing of children with special educational needs
Source: Campbell Syst Rev. 2022 Dec 7;18(4):e1291. doi: 10.1002/cl2.1291 (PMC9727566; doi:10.1002/cl2.1291)
Supplement: Supplementary file 2 — Supporting information. [file CL2-18-e1291-s004.xlsx]

## Sheet: Numerical
STUDY INFO						NUMERIC OUTCOME
Ref. ID	Author (year)	Title	Outcome	Country	Journal	Type of outcome	Outcome (there may be more than one, record them all)	Time Point (s) (record the exact time, there may be more than one, record them all)	Source (questionnaire, admin data, other(specify) or unclear)	Valid Ns . Mention treatment and comparison.	Method of estimation	Statistics (risk ratio, odds ratio, standard error, 95 cf, DF, p-value, chi2)	Page numbers and notes	Notes
Albano, 2009	Albano, Jennifer (2009)	High school students with learning disabilities' perceptions of their social competence in self-contained v inclusive settings	Self-Perception	US	Dissertation	Continous	Self-Perception	One timepoint (survey filled out once by all students in the spring semester of the 2007-2008 academic year)	Harter's Self-Perception Profile for Adolescents	Self-contained: 32 & Inclusion: 32	Linear multiple regression	Mean difference (regression coefficient) and SD by group	Table 4 and text p. 39	It is construct of the following eight aspects of the social domain of Harter's SPAA: social acceptance, close friends, behavioral conduct, and self-worth, personal appearance, romantic appeal, job competence, and scholastic competence. Only four are included (in the overall measure which is the only measure they report): social acceptance, close friends, behavioral conduct, and self-worth as the…
Buckley, 2006	Buckley Sue ; Bird Gillian ; Sacks Ben ; Archer Tamsin ;	A Comparison of Mainstream and Special Education for Teenagers with Down Syndrome: Implications for Parents and Teachers	Speech and language, literacy, socialisation, daily living skills, and behaviour	UK	Down Syndrome Research and Practice	Continuous	Daily Living Skills, Communication Skills and Socialisation Skills	Data collected 1999, no pre tests, children aged 11-13, most likely they have been in their current placement since start in school	Vineland Adaptive Behaviour Scale (VABS)	Inclusion: 10; Special education: 5	None	Means and SD by group	Appendix 3 tables 3.1-3.3	Only 11-13 year old are used (other age groups are rated Critical)
Cole, 2004	Cole CM ; Waldron N ; Majd M ;	Academic progress of students across inclusive and traditional settings	Basic Academic Skills Sample (BASS) reading and maths	USA	Mental Retardation	Continous	Math and Reading	Pre and post ( fall 1998 and spring 1999)	Test administered in schools	N= 419 ( inclusion = 194, control= 236)	Adjusted means	Means adjusted for pre test and school expenditure per pupil plus SD adjusted for school expenditure per pupil	Table 3 p 141
Cosier, 2013	Cosier Meghan, Causton-Theoharis Julie, and Theoharis George	Does Access Matter? Time in General Education and Achievement for Students With Disabilities.	Math and reading	USA	Remedial and Special Education	Continuous	Math and reading	Intervention an average over time spend in inclusion classes over the years 2005-2007 and outcome in 2007	The Applied Problems and Letter-Word Identification subtests of the Woodcock–Johnson III Tests of Academic Achievement (WJ-III; Woodcock, McGrew, & Mather, 2001)	1300 students in total from 180 districts	Linear regression	Pre test SD, regression coefficients (one hour more in inclusion) and average hours and SD of hours	Pre SD and hours in general education numbers in table 1 and coefficients in table 4, we use coefficients from the level 1 model only as the level 2 model has interaction terms included, district ICC are reported
Dessemontet, 2012	Dessemontet R Sermier, Bless G, and Morin D.	Effects of inclusion on the academic achievement and adaptive behaviour of children with intellectual disabilities	Academic achievement	Switzerland	Journal of Intellectual Disability Research	Continuous	Academic achievement	November 2007 is pre test, June 2008 and June 2009 are follow-up	LEst 4–7 (Moser et al. 2004) and the LEst 6–9 (Moser & Bayer 2007), which is its continuation.	34 in T and 34 in C	None	Pre test SD and post means	Table 2
Dessemontet, 2012	Dessemontet R Sermier, Bless G, and Morin D.	Effects of inclusion on the academic achievement and adaptive behaviour of children with intellectual disabilities	Adaptive behaviour	Switzerland	Journal of Intellectual Disability Research	Continuous	Adaptive behaviour	November 2007 is pre test, June 2009 is follow-up	Adaptive Behavior Assessment System – Second edition (Harrison & Oakland 2002),	Teacher outcome: 34 in T and 34 in C; Parent outcome: 32 in T and 26 in C	None	Pre test SD and post means	Table 3
Heyl, 2015	Heyl Vera ; Hintermair Manfred ;	Executive Function and Behavioral Problems in Students with Visual Impairments at Mainstream and Special Schools	SDQ	Germany	Journal of Visual Impairment & Blindness	Continuous	Strengths and Difficulties Questionnaire (SDQ-D)	Not reported how many years students had spend in their respective conditions	Teacher rated Strengths and Difficulties Questionnaire (SDQ-D)	90 treated (inclusion) and 136 control (there is probably some missing data as degrees of freedom is reported to be 199 (t-value in regression with 9 parameters) but distribution on groups not reported)	Multiple regression	Standardised beta coefficient	Table 4
Hienonen, 2020	Hienonen Ninja ; Hotulainen Risto ; Jahnukainen Markku	Outcomes of Regular and Special Class Placement for Students with Special Educational Needs - A Quasi-experimental Study	Curriculum based measures for Finnish (18 items) and mathematics (15 items) ,GPA and learning motivation	Finland	SCANDINAVIAN JOURNAL OF EDUCATIONAL RESEARCH	continous	Curriculum based measures for Finnish (18 items) and mathematics (15 items) they are described as: 'The tasks for curricular Finnish (18 items) and mathematics (15 items) were designed to measure contents and objects determined by the National Core Curriculum (FNBE, 2004) that students are expected to acquire by the end of sixth grade, as the first data collection was at the beginning of the seve…	pre matching in 7th (2011) grade and then again in 9th grade (after propensity score matching	GPA and test results from a national registry, learning motivation from a questionnaire	Regular class (treatment condition) N= 134, Special class (Control condition) N= 134	Means and SD after matching	Post Means and pre SD (only for Curriculum-based Finnish and math) and post SD	Table 2 and 3	Do not correct for the pairwise matching
Jenks, 2009	Jenks Kathleen M; van Lieshout ; Ernest C D N; de Moor ; Jan ;	The Relationship Between Medical Impairments and Arithmetic Development in Children With Cerebral Palsy	Arithmetic ability	NL	Journal of Child Neurology	Continuous	Addition and subtraction	At the end of second grade (followed since start of first)	Computer with verbal answers test	T: 16, C: 41	Regression	Standardized regression weights (i.e. coefficients)'	Table 5	Response time consisting of the percentage time in milliseconds), computed over correct trials only. The response time can not be used.
Mrug, 2002	Mrug Sylvie, and Wallander Jan L. (2002).	Self-concept of young people with physical disabilities: Does integration play a role?.	Self-concept	the Czech Republic	International Journal of Disability, Development and Education	Continuous	Seven subscales reduced to 4 factors: the scales of Negative Self-Esteem, Negative Self-Adequacy, and Emotional Unresponsiveness were averaged into Negative Self-Perceptions; the scales of Aggression/Hostility and Emotional Instability into Aggression/Instability and Dependence and Negative World View were retained as distinct variables.	All the treated students had been integrated into regular schools for at least a year, with the majority being integrated for two or three years.	The Personality Assessment Questionnaire (PAQ)	T: 14, C: 51	None	Post means and SD	Table 3 p. 276
Nash-Aurand, 2014	Nash-Aurand, Tammy (2014)	A comparison of general education co-teaching versus special education resource service delivery models on math achievement of students with disabilities	Math test scores ( Georgia Mathematic II End of Course Test (EOCT)	USA	Dissertation	Continous	Math scores	pre and post assessment after 1 year	The Georgia Mathematics II End of Course Test (EOCT)	co-taught (inclusion) n=74, Ressource room= 71	ANCOVA	Adjusted means and post test raw data SD	Table 12 and 14 page 78 and 80
Rangvid, 2021	Rangvid (2021)	Special educational needs placement in lower secondary education: the impact of segregated vs. mainstream placement on post-16 outcomes		Denmark	Education Economics	Dichotomous	Enrolment in a qualifying upper secondary education programme year 1, 2 and 3 after secondary education; Take school leaving exam; Pass school leaving exam; Pass school leaving exam and specific requirement for vocational education and Pass ‘minimum competency threshold’ in core subjects (grade 4)	Enrolment in year 1, 2 and 3 after secondary education is taken 1-4 years post intervention (end of ninth grade is immediately post and because a voluntary tenth grade is an option this outcome is measured with one year of delay. The remaining outcomes are immediately post intervention	Administrative data	Combined cohorts: found a match to 1349 of 1357 treated (inclusion) and 58.4% of 4713 control, i.e. 2752; Cohort with grade 9 in 2015: found a match to 789 of 793 treated (inclusion) and 59.6% of 2289 control, i.e. 1364	Propensity score matching	Estimated probability difference and SE	Table 6 and 10	Enrolment outcome by year 2 also available separated by time of intervention (7, 8 or 9 grade) in table 6
Reed 2012	Reed Phil ; Osborne Lisa A; Waddington Emma M; (2012)	A comparative study of the impact of mainstream and special school placement on the behaviour of children with Autism Spectrum Disorders	SDQ + Vineland Adptive Behavior Scale ( communication, Daily living + Socialization)	UK	British Educational Research Journal	Continuous	SDQ, sub-scales; conduct problems, hyperactivity, emotional symptoms, peer problems and prosocial behaviour (not reported) and VABS, sub-scales communication, daily living skills and socialisation.	Before and after a school year	Strengths and Difficulties Questionnaire (SDQ) and Vineland Adaptive Behavior Scale (VABS)	54 treated (mainstream, inclusion) and 43 control (special school)	None	Pre test SD, pre test means and change scores	Table 1, 3 and 4 and figure 1	For the SDQ, a decrease in the score suggests an improvement in problem behaviours and, for this reason, negative scores are represented as positive, and vice versa, to aid their ease of interpretation in the figure. Note total scores are not reported as change score, only at pre test
Rowley, 2012	Rowley Emma ; Chandler Susie ; Baird Gillian ; Simonoff Emily ; Pickles Andrew ; Loucas Tom ; Charman Tony (2012)	The Experience of Friendship, Victimization and Bullying in Children with an Autism Spectrum Disorder: Associations with Child Characteristics and School Placement	SDQ + ADOS-G, module 3 ( friendships and being bullied)	UK	Research in Autism Spectrum Disorders	Continous	SDQ (multi-informant), 3 items: friendships, fighting/bullying and victimization (being bullied) and ADOS-G, module 3: Child self-report of friendships and victimization (being bullied)	only one time point	Questionnaire: Strengths and Difficulties Questionnaire (SDQ-P and SDQ-T, respectively), videotaped interview, the transcripts were coded for friendship and victimization experiences using two separate 6-point ordinal scales, developed for the purposes of this study.	Mainstream school (intervention group) N= 51, special school, N=49, used in analysis: SDQ -P: inclusion 48, control 47; SDQ-T: inclusion 42, control 44; ADOS: inclusion 47, control 42	Logistic regression	Coefficients and SE. Note the answers 'Not true' and 'Somewhat true' are merged vs 'Certainly true'	Kindly provided by the authors on request
Stoutjesdijk, 2016	Stoutjesdijk Regina, Scholte Evert M, and Swaab Hanna	Behavioral and Academic Progress of Children Displaying Substantive ADHD Behaviors in Special Education: A 1-Year Follow-up	Behavioral and academic progress	Netherlands	Journal of Attention Disorders	Continous	Eight narrow band subscales (i.e., Withdrawn/Depressed, Somatic Complaints, Anxious/Depressed, Social Problems, Thought Problems, Attention Problems, Rule-Breaking Behavior, and Aggressive Behavior) from the Dutch version of the Teachers’ Report Form, spelling, reading accuracy, reading comprehension and math	The surveys took place approximately halfway through the school year (M interval of 11 months), at pre test the students had spent approximately two years in their current setting	Teachers’ Report Form, assessments of academic achievement (unclear what they are, it is reported that: Academic achievement was measured by means of the method recommended by the Dutch Ministry of Education to assess educational achievement annually (Central Institute for Test Development [CITO], 2009). The assessment battery consists of tests for reading (Krom & Kamphuis, 2001), spelling (Moela…	Inclusion 26 and special schools 38	None	Means and pre SD	Table 3 and 4	Hyperactive/Impulsive Behavior and Inattentive Behavior of the SEQ (the Social Emotional Questionnaire) were used to measure severity of symptoms specific for ADHD er vel ikke et outcome?
Tremblay 2013	Tremblay Philippe ;	Comparative Outcomes of Two Instructional Models for Students with Learning Disabilities: Inclusion with Co-Teaching and Solo-Taught Special Education	Academic achievement in reading/writing and mathematics	Belgium	Journal of Research in Special Educational Needs	Continuous	Reading/writing , math	End of grade 2 (a subset of participants), baseline grade 1 in 2007-2008	Academic tests: The reading/writing tests were taken from the Observation Survey (Clay, 2003), although those in math were based on TEDI-Math (Van Nieuwenhoven, Grégoire, & Noel, 2001)	Grade 2: Inclusion 21, Control 42	None	t-statistic	pages 255-256, performance gaps shown in Figures 1 & 2, p. 255	Grade 1 assessed Critical, only grade 2 is used
