# Supplementary material for: The effects of inclusion on academic achievement, socioemotional development and wellbeing of children with special educational needs
Source: Campbell Syst Rev. 2022 Dec 7;18(4):e1291. doi: 10.1002/cl2.1291 (PMC9727566; doi:10.1002/cl2.1291)
Supplement: Supplementary file 3 — Supporting information. [file CL2-18-e1291-s001.xlsx]

## Sheet: ROBINS-I
Study Information				Overall study rating			Pre-intervention				At-intervention		Post-intervention
							Domain: Confounding Bias		Domain: Selection Bias		Domain: Classification Bias		Domain: Deviation Bias		Domain: Missing Data		Domain: Measurement Bias		Domain: Reporting Bias
Study ID	Author	Title	Outcome	Overall judgement	Overall comment	Overall bias direction	Judgement	Comment	Judgement	Comment	Judgement	Comment	Judgement	Comment	Judgement	Comment	Judgement	Comment	Judgement	Comment
Albano, 2019	Albano Jennifer	High School Students with Learning Disabilities' Perceptions of their Social Competence in Self-Contained v. Inclusive Settings	Harter's Self-Perception Profile for Adolescents	Serious risk of bias	Students in both settings are sufficiently similar in terms of disability (normal IQ and specific learning disabilities) and analyses control for gender, age, ethnicity, grade level, and how long students have been receiving services.		Serious risk of bias	Groups reasonably balanced on age and grade, but not on gender, ethnicity, age student first received services, and whether student was retained during schooling. Controls for gender, age, ethnicity, grade level, and how long students have been receiving services. Does not take into account disability category (but also only included students with learning disabilities).	Moderate risk of bias	Selection criteria was having a learning disability as defined by state standards and working towards a high school diploma.	Serious risk of bias	Inclusion is defined as a placement where students spend 50% or more of their day with peers in general education. Self-contained is defined as a placement where students spend 50% or more of their day with peers in the special education curriculum. Researcher decided < or > 50% in special class as a determinant of group affiliation, no more information given. Slightly odd with 50% of the sample …	No information	No knowledge of co-interventions.	No information	There is a lack of information on missing data. It is stated that all LD students were contacted, but it is not clear how many students this constitutes. Thus, the participation rate is unclear and reasons for non-participation are not known. Only information given is that of the 73 students who took the survey, 9 responses were dropped (due to e.g. errors in filling out the questionnaire).	Moderate risk of bias	Uses a validated, standardized instrument. The instrument is a self-report questionnaire answered by students (who were aware of their own placement). No differences in assessment between groups.	Moderate risk of bias	No pre-registered plan of analysis, but otherwise no indication of selective reporting.
Barrocas, 2013	Barrocas Lisa A	A study of the relationship between educational placement and the achievement of urban low socioeconomic Hispanic middle school students with and without specific learning disabilities	Standardized reading and math scores	Critical risk of bias	The study uses a kind of purposive matching to include four student populations (students with and without disabilities in inclusive and general or segregated placement (ressource room)). It is unclear how many students meeting the inclusion criteria who were not used in the study, and there is no data on confounders at pretest (except that it says that students were selected based on their disab…		Serious risk of bias	The study does not report confounders by intervention group status except that it is stated that all children with disabilities had to have a specific learning disability and all students in the study had to be proficient in English (based on a standardized test). However, the author uses some kind of matching to end up with 20 students in each category (total N=160).	Serious risk of bias	There are strong reasons to assume that the educational placements were not random and the lack of descriptions about how students were selected is very problematic.
Berry, 2013	Berry MaryKay Buchko	The relationship between the level of special education instructional support segments and the academic achievement of students with emotional behavior disorders	Student achievement in Reading and Math was measured by performance on the Georgia Criterion Referenced Competency Test (CRCT)	Critical risk of bias	Correlational design, critical risk of confounding bias and classification bias, as it is unclear if the independent variable (level of special education support) consists of inclusive education or segregated placement.		Critical risk of bias	Critical risk of confounding bias and classification bias, as it is unclear if the independent varianle (level of special education support) consists of inclusive education or segregated placement.
Birdwell, 2016	Birdwell Barbara Jeanine Risken	Comparison of students with learning disabilities based on instructional arrangements	9th grade State of Texas Assessment of Academic Readiness (STAAR) End of Course (EOC) exams in reading and math	Critical risk of bias	This non-randomised study is in critical risk of confounding bias. The only confounder which is controlled for (and reported) is 8th grade scores in reading and math. The pretest scores are not reported by intervention group and it is very unlikely that the educational placement was random (e.g. students with more severe learning disabilities are likely to be the recipients of more special educat…		Critical risk of bias	No mentioning of confounders by intervention group status. In the analysis, the author controls for pretest scores (test results from 8th grade reading and math), but does not report the results of pretest scores by intervention group.
Black, 2011	Black Kathleen	Closing the achievement gap: Impact of inclusion upon achievement rates of students with special needs	Texas Assessment of Knowledge and Skills (TAKS) reading and math scores	Critical risk of bias	Examines the relationship between time spent in inclusion and passing rates in mathematics and reading using a cohort of children who were third graders in 2007-2008 and fourth graders in 2008-2009. Treatment is level of inclusion defined as: 1 = 100 % included, 2 = 79 % or greater of the day included, 3 = 50 % or greater of the day included, 4 = 40-49 % of the day included, and 5 = less than 40 …		Critical risk of bias	Insufficient treatment of confounders. Gender and lunch status reported for the whole sample, but not by treatment group. No other confounders (e.g. age, ethnicity, disability type and severity) are considered. Logistic regression analysis with amount of day included as primary predictor, controlling only for SES (lunch status). Separate analyses for TAKS, TAKS Accommodated, and TAKS Modified.
Boerrigter, 2021	Boerrigter Merle ; Vermeulen Anneke ; Marres Henri ; Mylanus Emmanuel ; Langereis Margreet	Self-concept of children and adolescents with cochlear implants	Self-concept	Critical risk of bias	Retrospectively examines self-concept of hearing impaired children with CI in mainstream and special education. Only confounding rated.		Critical risk of bias	Descriptive characteristics shown by group, some imbalance in congenital, unilateral and bilateral CI, see Table 1. No SES information. Imbalances in speech and language perception between groups (special education has higher proportions of low scores and lower proportions of adequate scores), see Table 2. Authors state that differences between subgroups could well be due to differences in speech…
Buckley, 2006	Buckley Sue ; Bird Gillian ; Sacks Ben ; Archer Tamsin	A Comparison of Mainstream and Special Education for Teenagers with Down Syndrome: Implications for Parents and Teachers	Speech and language, literacy, socialisation, daily living skills, and behaviour	Serious risk of bias	Two distinct placement groups are achieved through the development of inclusive education in local mainstream schools in the south-east part of the county, while the rest of the county continued to place students with Downs Syndrome in special schools. Data collection is in 1987 and 1999. Only the 1999 data is relevant for the present review. Results are shown separately for children in different…		Serious risk of bias	The average age of the mainstream group is two years younger than the average age of the special school group. Moderate imbalance on gender, minor imbalance on social class, slight imbalance on familiy position (youngest/oldest sibling etc.). No information on potential baseline differences in severity of functional impairment, intelligence etc. The VABS scores are reported separated by age group…	Serious risk of bias	In 1999, information was collected for 46 teenagers, 28 in special schools (24 in SLD and 4 in MLD schools) and 18 in inclusive schools. The young people in the two groups were placed in mainstream or special schools on the basis of where they lived. The five ‘least able’ teenagers from the special schools were taken out of the comparison group before the two groups were compared. These five ‘lea…	Low risk of bias	Nothing of concern.	Low risk of bias	Nothing of concern	Low risk	One student in each group does not have a VABS outcome.	Moderate risk of bias	In both 1987 and 1999, the information was collected by surveys to parents. Parents completed a questionnaire designed by the authors, the Sacks & Buckley Questionnaire (SBQ). In the second study, additional standardized questionnaires were also used: the Vineland Adaptive Behaviour Scale (VABS; Sparrow et al., 1984) and the Conners Rating Scales (CRS; Conners, 1997).	Moderate risk of bias	No indication, but no pre-registered plan of analysis. Conners Rating Scales (CRS) outcomes are not reported.
Buckley, 2007	Buckley Sue ; Bird Gillian ; Sacks Ben ; Archer Tamsin	Mainstream or special education for teenagers with Down syndrome	Speech and language, literacy, socialisation, daily living skills, and behaviour	Critical risk of bias	This is the same data set and analysis as in Buckley 2006 except results are not shown separately for children in different age groups. As all age groups except data from children age 11-13 years old are rated overall critical risk of bias (see the assessment of Buckley 2006), this study is rated overall Critical.
Castro, 2007	Castro Vincent Edward	The effect of co-teaching on academic achievement of k-2 students with and without disabilities in inclusive and noninclusive classrooms	Academic achievement	Critical risk of bias	This study is found to be in critical risk of confounding bias and the remaining items are not assessed.		Critical risk of bias	None of the prespecified confounders are considered. Performs ANCOVA with pre-test as only covariate, but includes general education students in this model (two student types: general education and special education; and two settings: inclusive and non-inclusive).
Clements, 2013	Clements Tarol P	How does inclusion affect African American middle school special education student performance? A comparison of disability categories	Mathematics and Language Arts TCAP scores.	Critical risk of bias	This study is found to be in critical risk of confounding bias and the remaining items are not assessed.		Critical risk of bias	All students from 7th grade. Divided by students with specific learning disabilities and students with intellectual disabilities. No other confounders considered.
Cole, 2004	Cole CM ; Waldron N ; Majd M	Academic progress of students across inclusive and traditional settings	Basic Academic Skills Sample (BASS) reading and math	Moderate risk of bias	Outcome has sufficient reliability and is relevant. Relevant comparison between inclusion and pull-out, well-defined student group (mild disabilities, mostly LD and mild mental disability). Confounders shown by group, includes pre-test and pupil expenditure as covariates in analyses.		Moderate risk of bias	Table 2 shows demographics by comparison group. Some imbalance on gender, grade, LRE, slight imbalance on disability label, IQ, and math achievement. Uses pre-test and pupil expenditure as covariates. Separate analyses for entire disability group (divided by setting) and by disability type (LD or mild mental handicap) by setting.	Low risk of bias	Six school corporations selected and from these, inclusive and traditional schools selected. All students identified with mild disabilities in Grades 2-5 from 23 schools participated, resulting in a sample of 235 students in special education and 194 students in inclusive settings.	Low risk of bias	Treatment and control well-defined, see p. 138.	No information	No knowledge of co-interventions.	Low risk of bias	No missing data reported.	Moderate risk of bias	Outcome is BASS reading and math administered to participating students in Fall 1998 (pre) and Spring 1999 (post). One investigator was assigned to each of the six corporations and this investigator administered the BASS using standardized instructions. For students with disabilities, BASS was administered either in their inclusive general education classroom or as part of a small group in their …	Moderate risk of bias	No pre-registered plan of analysis, but otherwise nothing to indicate selective reporting biases.
Cosier, 2013	Cosier Meghan ; Causton-Theoharis Julie ; Theoharis George	Does Access Matter? Time in General Education and Achievement for Students With Disabilities	Math and Reading	Serious risk of bias	This study is found to be in an overall serious risk of bias due to serious risk of confounding, selection, and classification bias.		Serious risk of bias	Investigates hours in general education controlling for prior achievement, age, gender, language, race, SES, and disability label measured as: students with labels of multiple disabilities, deaf-blindness, mental retardation, emotional disturbance, visual impairment, hearing impairment, and autism. Autism was coded as “at risk for segregation” and this variable was referred to as at risk for segr…	Serious risk of bias	Only individuals having complete demographic and achievement (42%) data from a larger data set were included.	Serious risk of bias	Access to general education contexts was measured by the average number of hours per week each student spent in general education during Waves 2, 3, and 4 (2005-2007). Includes students who were between the ages of 6 and 9 years old (“elementary school age”) during the fourth wave of data collection, implying that some received the intervention in preschool (or maybe could not receive the interve…	No information	No information regarding co-interventions.	Low risk of bias	None by construction.	Low risk of bias	Standardised tests are used. No mention of blinding, but most likely the assessors were not aware of the purpose of this study when testing (it is a longitudinal data set collected for multiple purposes).	Moderate risk of bias	No mentioning of an a priori analysis plan, otherwise nothing to suggest bias.
Crowe, 2008	Crowe Margie Ward	Factors affecting the rate of progress for students with Specific Learning Disabilities	Academic achievement	Critical risk of bias	This study is found to be in critical risk of confounding bias and the remaining items are not assessed.		Critical risk of bias	No confounders are considered.
Dawkins, 2011	Dawkins Harold Smith	The impact of inclusion on the academic achievement of high school special education students	All	Critical risk of bias	This study is rated critical in the confounding domain and the rest is not assessed.		Critical risk of bias	Special education student outcome data were taken from the 2002-2003 to 2004-2005 school years and inclusion student outcome data were taken from the 2006-2007 to 2008-2009 school years. No confounders considered.
Dekeyzer, 2010	Dekeyzer Lori Lynn	Investigation of the characteristics of students classified under autism and their educational services	Academic achievement and social skills	Critical risk of bias	Only research questions 10 and 11 are relevant. The study is rated critical in the confounding domain and the rest is not assessed.		Critical risk of bias	No confounders are considered.
Derico, 2018	Derico Vontrice L	The impact of inclusion and resource instruction on standardized test scores of special education students.	Academic achievement	Critical risk of bias	This study is rated critical in the confounding domain and the rest is not assessed.		Critical risk of bias	Table 3 reports the numbers of four types of disability students and their placement in resource and inclusion settings, showing large imbalances. Otherwise no confounders are considered and there are no controls.
Dessemontet, 2012	Dessemontet R Sermier ; Bless G ; Morin D	Effects of inclusion on the academic achievement and adaptive behaviour of children with intellectual disabilities	Adaptive behaviour, teacher-rated	Serious risk of bias	Serious risk overall due to serious on selection bias domain.		Moderate risk of bias	Gender is exactly matched (which is a bit odd as it is not mentioned as being a matching variable), age, SES, and associated impairments almost exactly matched, and small imbalance on IQ (Table 1). Small imbalances on academic achievement and adaptive behavior pre-tests (Tables 2 and 3).	Serious risk of bias	Initial eligibility criteria (see p. 582) were the same for treated and control (except of course the treatment condition). Hereafter, the initial sample was reduced: all the included (treated) children with high levels of functioning were excluded and all the children in special schools (control) with low levels of functioning were excluded (level for exclusion not reported and 'functioning' is …	Moderate risk of bias	Analysis period is the two first years of primary school. Four included (treatment) children are assigned to a special school (control condition) after their first primary year and are removed from the analysis. Four children from control with similar characteristics and competences at the pre-test were also excluded.	Low risk of bias	Four treated (inclusion) children (11%) were removed from the study, because they had been assigned to a special school (control condition) after their first primary year. Four matching children from the control group are removed as well to restore balance. However, the academic achievement test result was available by the end of the first primary year and could have been reported, the adaptive b…	Low risk of bias	No missing data as such on the teacher-rated outcome because the four children removed from each condition were intentionally removed.	Moderate risk of bias	No information on blinding.	Moderate risk of bias	No mentioning of an a priori analysis plan, otherwise nothing to suggest bias.
Dessemontet, 2012	Dessemontet R Sermier ; Bless G ; Morin D	Effects of inclusion on the academic achievement and adaptive behaviour of children with intellectual disabilities	Adaptive behaviour, parent-rated	Serious risk of bias	Serious risk overall due to serious on selection bias domain.		Moderate risk of bias	Gender is exactly matched (which is a bit odd as it is not mentioned as being a matching variable), age, SES, and associated impairments almost exactly matched, and small imbalance on IQ (Table 1). Small imbalances on academic achievement and adaptive behavior pre-tests (Tables 2 and 3).	Serious risk of bias	Initial eligibility criteria (see p. 582) were the same for treated and control (except of course the treatment condition). Hereafter, the initial sample was reduced: all the included (treated) children with high levels of functioning were excluded and all the children in special schools (control) with low levels of functioning were excluded (level for exclusion not reported and 'functioning' is …	Moderate risk of bias	Analysis period is the two first years of primary school. Four included (treatment) children are assigned to a special school (control condition) after their first primary year and are removed from the analysis. Four children from control with similar characteristics and competences at the pre-test were also excluded.	Low risk of bias	Four treated (inclusion) children (11%) were removed from the study, because they had been assigned to a special school (control condition) after their first primary year. Four matching children from the control group are removed as well to restore balance. However, the academic achievement test result was available by the end of the first primary year and could have been reported, the adaptive b…	Moderate risk of bias	No missing data as such on the teacher-rated outcome because the four children removed from each condition were intentionally removed. Parent-rated outcome has 5% missing in treatment and 19% in control.	Moderate risk of bias	No information on blinding.	Moderate risk of bias	No mentioning of an a priori analysis plan, otherwise nothing to suggest bias.
Dessemontet, 2012	Dessemontet R Sermier ; Bless G ; Morin D	Effects of inclusion on the academic achievement and adaptive behaviour of children with intellectual disabilities	Academic achievement	Serious risk of bias	Serious risk overall due to serious on selection bias domain.		Moderate risk of bias	Gender is exactly matched (which is a bit odd as it is not mentioned as being a matching variable), age, SES, and associated impairments almost exactly matched, and small imbalance on IQ (Table 1). Small imbalances on academic achievement and adaptive behavior pre-tests (Tables 2 and 3).	Serious risk of bias	Initial eligibility criteria (see p. 582) were the same for treated and control (except of course the treatment condition). Hereafter, the initial sample was reduced: all the included (treated) children with high levels of functioning were excluded and all the children in special schools (control) with low levels of functioning were excluded (level for exclusion not reported and 'functioning' is …	Moderate risk of bias	Analysis period is the two first years of primary school. Four included (treatment) children are assigned to a special school (control condition) after their first primary year and are removed from the analysis. Four children from control with similar characteristics and competencies at the pre-test were also excluded.	Moderate risk of bias	Four treated (inclusion) children (11%) were removed from the study, because they had been assigned to a special school (control condition) after their first primary year. Four matching children from the control group are removed as well to restore balance. However, the academic achievement test result was available by the end of the first primary year and could have been reported, the adaptive b…	Low risk of bias	No missing data as such because the four children removed from each condition were intentionally removed.	Moderate risk of bias	No information on blinding.	Moderate risk of bias	No mentioning of an a priori analysis plan, otherwise nothing to suggest bias.
Egelund, 2017	Egelund N ; Nordahl T ; Hansen O ; Andersen P G ; Qvortrup L	Portræt af elever med særlige behov - Supplerende undervisning og specialundervisning i 13 kommuner	Socio-emotional adjustment, wellbeing, and academic achievement	Critical risk of bias	This study is rated critical in the confounding domain and the rest is not assessed.		Critical risk of bias	Not an effect study, but an overview of results (and differences in results) for different groups of students. No experimental control or otherwise matching/other ways of ensuring comparability between groups (students are clearly in different settings due to their difficulties). No confounders considered in the analyses, no controls.
Emmendorfer, 2004	Emmendorfer Mary Elizabeth.	A study of special education placement: A comparison of scores on a statewide assessment.	Academic achievement	Critical risk of bias	Is rated Critical in the confounding domain and the rest is not assessed.		Critical risk of bias	No confounders are considered.
Fisher, 2002	Fisher M ; Meyer L H	Development and social competence after two years for students enrolled in inclusive and self-contained educational programs.	All	Critical risk of bias	Due to the serious risk of bias on both the confounding and the selection bias items, the study is judged critical risk of bias and the remaining items are not rated.		Serious risk of bias	Treated and control are selected and matched approximately as pairs on two variables - chronological age at the time of the first assessment and the broad independence score of the SIB (The Scales of Independent Behavior) at the first assessment, which is not a pre-test but a post-test for half of the treated group (see the Selection bias item). Age is balanced by matching and gender is reasonabl…	Serious risk of bias	Twenty treated (inclusion) and twenty controls (self-contained special education classes) are selected, taken from a larger longitudinal study. The number of eligible student is not reported. It is reported that: "For purposes of this 2-year analysis, the members of the inclusive and comparison groups were selected and matched approximately as pairs on two variables—chronological age at the time …
Fore, 2008	Fore Cecil III ; Hagan-Burke Shanna ; Burke Mack D ; Boon Richard T ; Smith Steve	Academic achievement and class placement in high school: Do students with learning disabilities achieve more in one class placement than another?	Academic achievement	Critical risk of bias	This study is rated critical in the confounding domain and the rest is not assessed.		Critical risk of bias	Does not consider any confounders, only reports test results divided by treatment/control and for the whole sample divided by gender and grade level.
Foreman, 2004	Foreman Phil, Arthur-Kelly Michael, Pascoe Sue, and King Brian Smyth.	Evaluating the Educational Experiences of Students with Profound and Multiple Disabilities in Inclusive and Segregated Classroom Settings: An Australian Perspective.	Student behavior states and socio-communicative conditions	Critical risk of bias	Due to the serious risk of bias on both the confounding and the selection bias items, the study is judged critical risk of bias and the remaining items are not filled		Serious risk of bias	Age and gender perfectly matched. One of the matching covariates (match on adaptive characteristics or impairment level in the main (or subcategories of) five domains (major sensory impairments, severe motoric difficulties, absence of verbal skills, dependence upon others to meet basic daily needs, and apparent lack of engagement with the environment) is not reported and most likely there is some…	Serious risk of bias	The available treated (students with Profound and Multiple Disabilities in general education) are matched with control (students with Profound and Multiple Disabilities in special education) on age, gender and adaptive characteristics or impairment level in the main (or subcategories of) five domains (major sensory impairments, severe motoric difficulties, absence of verbal skills, dependence upo…
Foster, 2012	Foster E Michael ; Pearson Erin	Is inclusivity an indicator of quality of care for children with autism in special education?	Not dropping out of high school (graduated, received certificate/GED, or still in high school), any college attendance (note that some participants are still in high school, 261 have answered this question out of 434 possible), and cognitive functional scale	Critical risk of bias	This study is rated critical in the confounding domain and the rest is not assessed.		Critical risk of bias	Adjusts outcomes using propensity scores. Covariates used for calculating propensity scores were the severity of the youth’s disability, the level of family support for education, and demographic information. Four measures of functioning were included: the number of domains affected by the disability, a functional cognitive scale, a social skills scale, and whether the youth was able to be evalua…
Gebhardt, 2015	Gebhardt Markus ; Sälzer Christine ; Mang Julia ; Müller Katharina ; Prenzel Manfred	Performance of students with special educational needs in Germany: Findings from Programme for International Student Assessment 2012	Math, reading and science	Critical risk of bias	This study is rated critical in the confounding domain and the rest is not assessed.		Critical risk of bias	Confounders and outcome measured at the same time point. Type of disability very unevenly distributed (Table 1). All participants are 9th grade students, age and gender not considered, parent SES reasonably balanced (Table 3). No controls.
Gee, 2020	Gee Kathleen ; Gonzalez Mara ; Cooper Carrie	Outcomes of Inclusive Versus Separate Placements: A Matched Pairs Comparison Study.	Progress in communication, literacy, and numeracy according to IEP, from the first complete IEP in the district to the most current IEP	Critical risk of bias	This study is rated critical in the selection domain after which rating is stopped. The 15 pairs’ years of instruction ranged from 1 to 8 years, i.e. time in intervention varies a lot (pairs with 1-2 years of instruction could have been used) (i.e. not rated critical risk of bias, 6 pairs had 1-2 years of instruction, 4 had 6-8 years), but no separate results reported by years in treatment.				Critical risk of bias	Initial pool of 44 students with extensive support needs (ESNs) in general education settings with an Individual Education Programs (IEP) and based on date of birth, primary disability label, secondary disability label, and gender, an initial pool of 73 controls (in special education) is found. Further match on a total of 12 characteristics from first full IEP. The resulting 15 pairs’ years of in…
Gonzalez, 2011	Gonzalez Liana	Class placement and academic and behavioral variables as predictors of graduation for students with disabilities	Graduation	Critical risk of bias	This study is rated critical in the confounding domain and the rest is not assessed.		Critical risk of bias	Students in the sample were referred to special education during their first 2 to 3 years of school and outcome is graduation, i.e. 9-10 years later. However, it is unclear in which setting they were placed during their time in school (p. 41). The educational setting used as treatment variable (treatment/control) as well as confounders are based on the same academic year as graduation or drop-out…
Hardiman, 2009	Hardiman Sharon ; Guerin Suzanne ; Fitzsimons Elaine	A Comparison of the Social Competence of Children with Moderate Intellectual Disability in Inclusive versus Segregated School Settings	Proxy type (parent and teacher ratings) on children’s social competence	Critical risk of bias	This study is rated critical in the confounding domain and the rest is not assessed.		Critical risk of bias	Large age, gender and SES imbalances (Table 1). No controls. Questionnaires were completed and returned by 37 (82%) parents and 36 (80%) teachers and demographics by group are shown only for these (17 in Group 1 and 20 in Group 2). The analysis is performed on those children with both parent and teacher measures (n = 26), 13 in each group, only age is reported for these groups (2 years difference…
Haug, 2020	Haug Peder	Inclusion in Norwegian Schools: Pupils' Experiences of Their Learning Environment	Wellbeing, learning-inhibiting behaviors, peer relations, and relations with teachers	Critical risk of bias	This study is rated critical in the confounding domain and the rest is not assessed.		Critical risk of bias	Intervention (educational placement) and outcomes are measured at the same time. It is clear from the introduction that educational placement in Norway is in no way random, but based on asssessment of individual needs. This means that by default students with special needs are placed in inclusive settings - and if they are not well-adjusted or learning, they are offered additional special educati…
Heiman, 2000	Heiman Tali	Friendship Quality among Children in Three Educational Settings	Friendship quality questionnaire	Critical risk of bias	This study is rated as critical in the confounding domain and the rest is not assessed.		Critical risk of bias	All participants are students with mild intellectual disabilities. Age is reported by group and shows a small imbalance. Otherwise no confounders are considered and no controls are used.
Heiman, 2001	Heiman Tali	Depressive mood in students with mild intellectual disability: students' reports and teachers' evaluations	All	Critical risk of bias	Same sample as Heiman (2000). This study is rated as critical in the confounding and the rest is not assessed.		Critical risk of bias	States that there were no differences in chi-square analysis between groups regarding age, sex, IQ, or social status (conditions of low social status were excluded in both groups) (p. 527-28). However, as shown in table 1 there are 61% boys in the treated group and 54% in control, 60% pre-adolescents (11-13 years) in the treated group and 40% in the control group (the adolescent group were aged 1…
Heiman, 2015	Heiman Tali ; Olenik-Shemesh Dorit	Cyberbullying experience and gender differences among adolescents in different educational settings	The Cyberbullying Self-Report Questionnaire	Critical risk of bias	Explores the prevalence of cyberbullying experiences in different groups of students with LD. Rated critical on confounding, the rest is not assessed.		Critical risk of bias	Gender and grade highly imbalanced (Table 1). Students with LD in the special education classes were diagnosed with comorbid LD, especially with behavior and/or emotional problems, conduct disorders, ADHD, communication impairment, and/or language impairment (p. 149). Not mentioned if students in inclusive classrooms have other difficulties, but it is most likely not the case. No other confounder…
Heyl, 2015	Heyl Vera ; Hintermair Manfred	Executive Function and Behavioral Problems in Students with Visual Impairments at Mainstream and Special Schools	SDQ	Serious risk of bias	Only the SDQ is considered a relevant outcome for the present review.		Serious risk of bias	Some imbalance on gender, degree of visual impairment, immigration background, and parental education; large imbalance on age and additional disability (Table 1). Behavior Rating Inventory of Executive Function (BRIEF) scores reported in Table 2 (some imbalance), and the communicative competence score pre-test is not considered. Controls for all demographics (except parent education), and in addi…	Moderate risk of bias	Participation in the study was voluntary, 195 questionnaires were distributed at special schools, and 136 were completed (rate of return: 69.7%). An unknown number of teachers of visually impaired students at mainstream schools received the questionnaire in digital form, 90 questionnaires were fully completed. The authors suggest that the rate of return might have been lower than at the special s…	Low risk of bias	Nothing of concern	No information	Nothing reported.	Low risk of bias	By construction no missing data, since only those completing the questionnaires are included. However, there is missing data (1 from treated group and 5 from control) on the additional disability measure (Table 1) and there must be additional missing data, as degrees of freedom reported in the analysis (Table 4) is 199 and there are 226 participants in total and 10 regressors including constant i…	Moderate risk of bias	Teachers fill out the questionnaires and are not blinded.	Moderate risk of bias	No a priori plan, otherwise nothing to suggest bias.
Hienonen, 2020	Hienonen Ninja ; Hotulainen Risto ; Jahnukainen Markku	Outcomes of Regular and Special Class Placement for Students with Special Educational Needs - A Quasi-experimental Study	Curriculum based measures for Finnish (18 items) and mathematics (15 items), GPA, and learning motivation	Serious risk of bias	This quasi-experimental study uses propensity score matching to study outcomes for SEN students placed in special education or inclusive settings two years after matching. Overall, the study seems well-designed, however, intervention status is determined retrospectively and is not well defined, as it is unclear if students participated full-time or only part-time in inclusive education.		Serious risk of bias	The study uses propensitiy score matching and there are only slight imbalances after matching on most of the prespecified confounders. One possible confounder is not reported (special need category), however, as cognitive skills are part of the matching criteria and outcomes are all learning/learning motivation, this may be less important. The study does not report on the criteria used in the nea…	Serious risk of bias	Attendance/absenteeism may have influenced who participated in the study. All participants were followed from the start, however, authors loose 68% of treated to no common support.	Serious risk of bias	Intervention status is not well described (e.g. it is unclear if inclusion was full-time or only part-time, and intervention status was determined retrospectively).	No information	It is not stated if any students changed placement or if the included setting was full- or part-time.	Low risk of bias	By construction no missing data as authors use students available at both pre- and post-test.	Moderate risk of bias	Outcome assessment was comparable across intervention groups and only minimally influenced by knowledge of intervention status (e.g. blinding would not have been possible).	Moderate risk of bias	No mentioning of an a priori study plan, but otherwise nothing to suggest reporting bias.
Hodgson, 2002	Hodgson J ; Hoover L ; Kumpf S ; Williams L	Comparison of Self Esteem Factors between Students in Cross Categorical and in General Education Settings.	Self-esteem	Critical risk of bias	This study is rated critical in the confounding domain and the rest is not assessed.		Critical risk of bias	Reports one p-value for a significant result and reports number of SEN and distribution in percentages on inclusive, ressource and self-contained. But otherwise no confounders considered.
Hogan-Young, 2014	Hogan-Young Christine	Standardized testing of special education students: A comparison of service type and test scores	All	Critical risk of bias	This study is rated critical in the confounding domain and the rest is not assessed.		Critical risk of bias	No confounders considered except analysis by grade level.
Howard, 2000	Howard Karen Ann	The relationship of depressive symptoms, IQ, ability-achievement discrepancy, and classroom placement in the learning disabled adolescent	Depressive symptomatology	Critical risk of bias	Examines depressive symptomatology in LD students as it relates to classroom placement, verbal and performance IQ, and the ability-achievement discrepancy. Contrasts mainstream with ressource room vs. self-contained classes. Rated as serious risk of bias on both confounding and selection, overall rating is critical risk of bias.		Serious risk of bias	All participants are African-American, age reasonably balanced (Table 1), some imbalance on gender and IQ (Tables 1 and 2), discrepancy reasonably balanced (proxy for level of impairment, but discrepancy is possibly an outcome), Hollingshead Four Factor Index of Social Status reasonably balanced (Table 1). Comorbid students were excluded (p. 50). No controls.	Serious risk of bias	Seems like there is no external diagnosis (other than students received special education services) to determine if students were learning disabled (LD) without comorbidities. It is stated on p. 50: "Identification of learning disabilities was determined through statistical comparison of the Composite scores (actual achievement) on the Wechsler Individual Achievement Test (WIAT; The Psychological…
Hurt, 2013	Hurt J Matthew	A comparison of inclusion and pullout programs on student achievement for students with disabilities	All	Critical risk of bias	This study is rated as critical in the confounding domain and the rest is not assessed.		Critical risk of bias	No consideration of any confounders.
Jenks, 2009	Jenks Kathleen M ; van Lieshout Ernest C D M ; de Moor Jan	The Relationship Between Medical Impairments and Arithmetic Development in Children With Cerebral Palsy	Arithmetic ability	Serious risk of bias	Serious risk overall due to serious on confounding bias domain.		Serious risk of bias	All are children with cerebral palsy without severe intellectual impairment. Age is balanced, small imbalance on birth weight and verbal intelligence, some imbalance on gestational age, gender and other impairments, large imbalance on non-verbal intelligence and percentages of bilateral cerebral palsy (Table 1). Parent SES not considered. Large imbalance on the severity of gross and fine (only le…	Moderate risk of bias	Children with cerebral palsy attend either special schools for children with physical disabilities or mainstream schools and the choice of school type is up to the parents. A total of 32 of the 33 special schools for children with physical disabilities in the Netherlands agreed to participate in this study. All parents with children with cerebral palsy (a formal diagnosis of cerebral palsy and a …	Low risk of bias	Nothing to suggest bias.	Low risk of bias	Nothing to suggest bias.	Low risk of bias	None.	Moderate risk of bias	It is not mentioned that assessors were blinded. Outcome is addition and subtraction tests. In both tests, the arithmetic problems were presented individually on a computer monitor and remained visible until the child gave a verbal answer. The moment the child answered, the tester pushed the space bar to record speed (response time) and then entered the child’s answer. This resulted in 2 scores p…	Moderate risk of bias	No mentioning of an a priori plan of analysis.
Jenks, 2012	Jenks Kathleen M ; van Lieshout Ernest C D M; de Moor Jan M H	Cognitive correlates of mathematical achievement in children with cerebral palsy and typically developing children	Math, reading, working memory, and executive functions	Critical risk of bias	This study is part of a longitudinal quasi-experimental research project exploring pathways of development for children with CP over time. The sample consists of two groups of children with CP in two different educational settings (mainstream and special schools) and a third group of children without any known disabilities in mainstream schools. The potential confounders are shown by intervention…		Critical risk of bias	There are systematic baseline differences between children in special education vs. mainstream on the following confounders: birth weight and verbal intelligence (small imbalance), gestational age, gender and other impairments (some imbalance), non-verbal intelligence, percentages of bilateral cerebral palsy, and severity of gross and fine (only left-hand function) motor impairment (large imbalan…
Johansen, 2019	Johansen Kurt Andrew	Least restrictive environment and academic growth: A quantitative study exploring the relationship between special education placement and academic achievement	Measure of academic progress (Math)	Critical risk of bias	This study is rated critical in the confounding domain and the rest is not assessed.		Critical risk of bias	No confounders considered, although only 9th grade students were included.
Johnson, 2019	Johnson Ronald G. Jr.	A regression analysis of intellectual and academic achievement levels, and service time on assessments of students with disabilities in a southwestern school district	Academic achievement	Critical risk of bias	The study is rated critical in the confounding domain and the rest is not assessed.		Critical risk of bias	Controls for Intellectual index scores: verbal comprehension, perceptual reasoning, working memory index, and processing speed, and further total reading/broad reading, mathematics composite/broad mathematics. Does not show or discuss any of them by group and does not consider any other confounders.
Jones-Mason, 2013	Jones-Mason Keely S	A comparison of service delivery models for special education middle school students receiving moderate intervention services	School attendance, number of suspension days, number of disciplinary referrals, reading achievement, and math achievement	Critical risk of bias	This study is rated critical in the confounding domain and the rest is not assessed.		Critical risk of bias	No confounders by group considered.
Keilmann, 2007	Keilmann Annerose ; Limberger Annette ; Mann Wolf J	Psychological and physical well-being in hearing-impaired children	Wellbeing	Critical risk of bias	The study is rated critical in the confounding domain and the rest is not assessed.		Critical risk of bias	Does not show any confounders by group and uses no controls.
Knickenberg, 2019	Knickenberg Margarita ; L A Zurbriggen Carmen ; Venetz Martin ; Schwab Susanne ; Gebhardt Markus	Assessing dimensions of inclusion from students’ perspective – measurement invariance across students with learning disabilities in different educational settings	Perception of inclusion	Critical risk of bias	The aim of the study is not to investigate the effects of inclusion, but to explore the psychometric properties and measurement equivalence of the Perceptions of Inclusion Questionnaire. Data is based on a survey with three groups of students with learning disorders (one group of students in German special schools, one group of students with LD in Swiss special scools, and one group of students w…		Critical risk of bias	Only the Swiss special education and inclusive education are relevant to this review. Gender by group is reported and shows large imbalance, otherwise no confounders considered.
Knox, 2001	Knox Emma Louise	Educational and social-behavioural outcomes of children with specific language impairment at 11 years	Behaviour	Critical risk of bias	The study is rated critical in the confounding domain and the rest is not assessed.		Critical risk of bias	Matches on age, gender, and a number of bad controls (see Table 3.1). It is uncertain if all participants in mainstream schools are students with special needs: "Most children continued to have formal statements of special educational needs; the remainder were at least recognized on their school’s register of special needs" (p. 78).
Knox, 2003	Knox Emma ; Conti-Ramsden Gina	Bullying risks of 11-year-old children with specific language impairment (SLI): Does school placement matter?	Bullying	Critical risk of bias	Same sample as in Knox (2001).		Critical risk of bias	Same sample as in Knox (2001).
Kocaj, 2018	Kocaj Aleksander ; Kuhl Poldi ; Jansen Malte ; Pant Hans Anand ; Stanat Petra	Educational placement and achievement motivation of students with special educational needs	All	Critical risk of bias	The study is rated critical in the confounding domain and the rest is not assessed.		Critical risk of bias	All participants are fourth-graders. Learning disability category is reported by group and shows large imbalance. Otherwise no confounders shown by group. Controls for gender and bad controls (academic achievement and individual perceived social support) included in the model (their outcomes of interest are motivational outcomes).
Landolf, 2004	Landolf Vicki A	Perceptions of social and academic achievement of learning disabled students in different classroom settings	All	Critical risk of bias	The study is rated critical in the confounding domain and the rest is not assessed.		Critical risk of bias	Confounders reported by group (Table 25, p. 83). Gender reasonably balanced, some imbalance on grade, large imbalance on free/reduced lunch and special needs category. Age, pre-test, and impairment level not considered. Does not use controls except for grade (separate results by grade).
Laws, 2000	Laws Glynis ; Byrne Angela ; Buckley Sue	Language and memory development in children with Down syndrome at mainstream schools and special schools: A comparison	Language and memory	Critical risk of bias	Compares 22 children with Down's syndrome in mainstream with 22 age-matched children attending special schools (where matching refers to excluding special school children younger or older than mainstream children). Placement in mainstream or special school was due to policy differences between local authorities (LEA's). Rated critical on confounding. Authors report results from an analysis they t…		Critical risk of bias	Age is reasonably balanced, but there is a large imbalance on gender (p. 450). Means reported divided by age (younger and older children). No other confounders considered.
Lipkowitz, 2000	Lipkowitz Susan S	The relationship between sensory disabilities and self-determination, self-esteem, cultural/disability identification, inclusion and academic achievement	Student adjustment	Critical risk of bias	This thesis has multiple research questions, but only the second (relationship between school placement and student adjustment) is relevant to the present review. The study is based on a survey of students who belong to two different disability categories (hearing loss and blindness/visual impaired) in different school settings. The study is deemed to be in critical risk on confounding and the re…		Critical risk of bias	Educational placement is based on educational needs as assessed by a multidisciplinary team as well as by the student's level of academic achievement. There is a table showing the disability category by educational placement (special school, self-contained class, and ressource room) and there is a large imbalance which the author states is caused by the fact that there is no special school placem…
Lohman, 2011	Lohman Al E	Special education learning environments: Inclusion versus self-contained	Missouri Assessment Program: Communication Arts and Math scores	Critical risk of bias	This study is found to be in critical risk of confounding bias, and thus we stopped the assessment after the confounding item. This study is correlational by design and no confounders are reported or controlled for.		Critical risk of bias	No consideration of any confounders.
Lynch-Phillips, 2019	Lynch-Phillips Andrea Michelle	Special Education Teaching Effectiveness: A Comparative Study of Resource Rooms and Co-teaching	Tests scores in English Language Arts	Critical risk of bias	This thesis explores differences in English Language Arts test scores for students with specific learning disorders in ressource rooms (segregated placement) and co-taught classes (mainstream setting). The study is deemed to be in critical risk of confounding bias and the remaining items are not assessed.		Critical risk of bias	Confounding is inherent and not controllable. Educational placement is non-random and based on an assessment made by the Individual Education Program Team. All students placed in the ressource room are male and they perform at a much lower profiency level than students in the co-taught class rooms (see Table 3, p. 94). All are 6 grade students and gender is highly imbalanced, otherwise no confoun…
Mackie, 2007	Mackie Kathryn M	Learning disabilities severity, classroom setting, and academic performance in middle school	Academic achievement (language arts, maths, social studies, science)	Critical risk of bias	Compares three setttings: a) fully inclusive, b) inclusive supplemented by special education, and c) special education including only LD students. Includes two types of LD students: 1) learning disability classified as moderate, and 2) learning disability classified as severe. Rated critical on confounding.		Critical risk of bias	By construction. Chooses 60 students among 327 eligible, not reported how other than: "The selection of the 60 students was randomized to the extent possible while addressing the need to develop clusters reflecting (a) classroom settings (full inclusion, inclusion with some special education, and special education), (b) learning-disability classification (moderate and severe), and (c) grade level…
McCullough, 2008	McCullough Josette Lorraine	A study of special education programming and its relationship to student mathematics performance on the DSTP	All	Critical risk of bias	The study is rated critical in the confounding domain and the rest is not assessed.		Critical risk of bias	Does not consider any confounders.
McKeating, 2014	McKeating Eileen	Including children with ASD in regular kindergarten and first grade classrooms: Teacher attitudes, child progress and classroom quality	All	Critical risk of bias	The study is rated critical in the confounding domain and the rest is not assessed.		Critical risk of bias	Pretest is considered and reasonably balanced (Table 5). Only confounder that is considered and controlled for, but the model results cannot be used as only an F-value (with three conditions involved) is reported. Reports raw post-means.
Metsiou, 2011	Metsiou Katerina ; Papadopoulos Konstantinos ; Agaliotis Ioannis	Adaptive behavior of primary school students with visual impairments: The impact of educational settings	Adaptive behavior	Critical risk of bias	36 primary school students with visual impairments, 18 in special school and 18 in mainstream. Matched on age. Critical in confounding and no information on reasons for placement in mainstream or special school, very little info on students, settings, co-interventions etc.		Critical risk of bias	Intention to match on age, but no confounders shown by group and nothing controlled for.
Most, 2007	Most Tova	Speech Intelligibility, Loneliness, and Sense of Coherence among Deaf and Hard-of-Hearing Children in Individual Inclusion and Group Inclusion	All	Critical risk of bias	The study is rated critical in the confounding domain and the rest is not assessed.		Critical risk of bias	Does not consider any confounders.
Mrug, 2002	Mrug Sylvie ; Wallander Jan L	Self-concept of young people with physical disabilities: Does integration play a role?	Self-concept	Serious risk of bias	Assessment of the comparison between groups 2 and 3 (Czech integrated and Czech special school on daily basis) which is relevant to this review.		Serious risk of bias	Age, gender and intellect reasonably balanced (Table 1). Some imbalance on diagnosis and family SES (particularly employment and single parent, see Table 1). Large imbalance on impairment level (proxied by use of wheelchair). It is reported that: "In recent years, a few children with a physical disability have transitioned into regular schools. At this time, placement in a regular school depends …	Moderate risk of bias	All families of Czech integrated students registered at the Counseling Centre for Children with a Physical Disability in Prague were contacted by the first author. At the time of this study, this was the only centre providing assistance in integrating students with a physical disability in the Czech Republic. All but one of the contacted families agreed to participate in the study (p. 272). The …	Low risk of bias	Nothing of concern.	Low risk of bias	Nothing of concern.	Low risk of bias	None by construction.	Serious risk of bias	Treated: The families were visited in their homes where a questionnaire was administered to the student. Control: Depending on the participants’ abilities, the questionnaire was administered individually or in groups (p. 273). No blinding (self-report).	Serious risk of bias	The authors use a questionnaire consisting of 7 subscales, but perform a principal components analysis based on the full sample (4 groups, the treated (Czech integrated students), control assessed here (Czech students attending special schools on a daily basis), control not assessed here (Czech students attending special schools on a residential basis) and US integrated students) and retain 4 fac…
Mrug, 2002	Mrug Sylvie ; Wallander Jan L	Self-concept of young people with physical disabilities: Does integration play a role?	Self-concept	Critical risk of bias	Assessment of the control group consisting of the young people attending segregated schools on a residential basis. Only confounding rated.		Critical risk of bias	The control group attend segregated schools on a residential basis.
Nash-Aurand, 2014	Nash-Aurand Tammy	A comparison of general education co-teaching versus special education resource service delivery models on math achievement of students with disabilities	Math achievement scores	Serious risk of bias	This study explores differences in mean math achievement scores after placement in either co-taught mainstream class rooms or ressource rooms (segregated placement for students with different disabilities). Test results were obtained after 1 school year and the author controls for "true math ability" as measured by a test in the previous school year.		Serious risk of bias	Educational placement is non-random and determined by the Individual Placement Commitee. Gender reasonably balanced. Small imbalance on ethnicity (Table 9), some imbalance on disability category (Table 10). Students are from four schools where especially one school stands out as being more disadvantaged than the other three (p. 96). As a proxy for parent SES, it should be noted that the distribut…	Moderate risk of bias	Selection into the study was based on availability of test results at both time points of measurement.	Moderate risk of bias	Intervention status appears to be clearly defined, however, there is no information on whether any students changed placement during the school year.	Moderate risk of bias	No information on potential co-interventions, but nothing to suggest deviation bias.	Moderate risk of bias	The post-hoc nature of the study makes it difficult to assess. Data is based on availability, so in principle there is no missing data. Post-scores were reported for 172 students, while 27 (16%) had missing pre-test scores and were not included in the analysis (p. 67). This was not reported by group.	Low risk of bias	State-mandated test results.	Moderate risk of bias	Nothing to suggest reporting bias, although no mentioning of an a priori protocol or study plan.
Olsson, 2018	Olsson Sylvia ; Dag Munir ; Kullberg Christian	Deaf and Hard-of-Hearing Adolescents' Experiences of Inclusion and Exclusion in Mainstream and Special Schools in Sweden	Experiences of inclusion	Critical risk of bias	This study is deemed to be in critical risk of both confounding and classification bias.		Critical risk of bias	Data reported separately by those with hearing disability only and those with hearing disability and a self-reported additional disability (unclear if hearing disabilty is also self-reported, but most likely it is. See the Classification item). Large imbalance on gender (Table 1), no other confounders considered and no controls.			Critical risk of bias	Students self-report on their disability by answering the question: "Do you have any of the following disabilities?". The following options were given: Hearing loss; Vision impairment that cannot be corrected with glasses or contact lenses; Mobility impairment; Reading difficulties; Writing difficulties; Dyslexia; ADHD or ADD; Other disability (p. 500). On p. 499 it is reported: "There was a rath…
Ozkubat, 2014	Ozkubat Ufuk ; Ozdemir Selda	A Comparison of Social Skills in Turkish Children with Visual Impairments, Children with Intellectual Impairments and Typically Developing Children	Social skills	Critical risk of bias	Rated critical overall due to multiple ratings of serious risk of bias.		Serious risk of bias	Gender reasonably balanced, some imbalance on age particularly for boys (p. 504). Also reported that: "All socio-economic status (SES) represented in the sample were reported as middle class by the entire set of participants " (p. 504). No other confounders considered and nothing controlled for. In particular the level of impairment is not reported, those with visual impairment attending schools …	Serious risk of bias	Nothing reported other than that participants were recruited from public schools in Istanbul, and that among the 142 teachers contacted, 138 agreed to join the study (p. 505). Of interest to us are the four groups: CIISS, Children with Intellectual Impairments Attending Segregated Special Education Schools; CIIIS, Children with Intellectual Impairments Attending Inclusive Education Schools; CVVS,…	Low risk of bias	Classification according to teachers, most likely the students with visual impairment in the inclusive setting are diagnosed, but unclear if students in the inclusive setting with intellectual impairment are diagnosed (p. 505: "In each school, teachers who had students diagnosed with visual impairments and students with intellectual impairments were explained about the study").	No information	No information, but most likely nothing of concern.	Low risk of bias	None by construction.	Serious risk of bias	A bit unclear if the SSRS is actually used. It is stated that: "In this study, the SSRS Turkish Form was used to obtain teacher information regarding the social skill competencies of participating children. The teachers screened the study participants’ social skills on a set of three behavioural criteria that are strongly associated with the social skills, behavioural problems, and academic compe…	Serious risk of bias	The SSRS (developed by Gresham and Elliot (1990)) is used to obtain teacher information on three subscales: social skills, problem behaviours, and academic competencies of children between the ages of 6 and 12. Only the social skills scale is reported. No prior analysis plan and no reporting on why only one of three subscales is reported.
Papuda-Dolińska, 2017	Papuda-Dolińska Beata	Differences in social and academic functioning among visually impaired children in special, integrated and inclusive educational settings in Poland	Social and academic functioning	Critical risk of bias	This study is found to be in critical risk of confounding bias. The study explores social and academic functioning in three groups of students (in segregated, integrated, and inclusive settings). It is stated that the students all suffered from either visual impairment or blindness, but the distribution of impairments is not reported by school placement, nor controlled for. The distrubution in th…		Critical risk of bias	No confounders reported by group and nothing controlled for.
Patterson, 2014	Patterson Steven T	The effectiveness of inclusion in Texas high schools	All	Critical risk of bias	This study is rated as critical in the confounding domain and the rest is not assessed.		Critical risk of bias	All participants are from 9th grade. Small imbalance on disability category (Table 1). "Used multiple regression calculations to obtain a predicted scale score on the reading/language arts TAKS test using students’ first two years of test scores" (p. 55). It is not reported if this calculation uses all three conditions merged or if it is performed separately for the three groups. Neither the two …
Peleg, 2011	Peleg Ora	Social anxiety among Arab adolescents with and without learning disabilities in various educational frameworks	Social anxiety	Critical risk of bias	This study is deemed to be in critical risk of both confounding and classification bias. All students attend the same school and educational placement is most likely not random as all students with LDs in inclusive classes do not have any other difficulties, whereas students with LDs in special classes also suffer from "emotional and familial problems", although the exact imbalance on these confo…		Critical risk of bias	Confounding is inherent and not controllable. Educational placement is not random as students with LDs in inclusion are "strictly diagnosed with LD", wheras some of the students with LDs in special classes also suffer from "emotional and familial problems". Confounders such as IQ, comorbid difficulties or diagnoses, are not shown by intervention group status, and there are some large imbalances o…			Critical risk of bias	Data is only obtained at one time point and there is no information on the time period for which the students have attended their current educational placement and whether some students have changed placement prior to the data collection.
Phillips, 2013	Phillips Deidre Marshall	The relationship between educational placement, instructional practices, and achievement gains of black students with specific learning disabilities in secondary urban school settings	Reading and Math test scores (Florida Comprehensive Assessment Test)	Critical risk of bias	This study is rated critical in the confounding domain and the rest is not assessed.		Critical risk of bias	This study is found to be in critical risk of confounding bias, as the intervention groups (black students with specific learning disabilities in different educational settings) are inherently different in ways that cannot be controlled for. As the author states: "This non-experimental design was chosen because the study involves comparison groups that already exist yet differ on the independent …
Prince, 2010	Prince Emily	Exploring the effectiveness of inclusion: is a sense of school belonging the key factor in understanding outcomes?	The Psychological Sense of School Membership Questionnaire, and Beck's Youth Inventories	Critical risk of bias	Due to the serious risk of bias on both the confounding and the selection bias items, the study is judged critical risk of bias and the remaining items are not rated.		Serious risk of bias	Confounders (verbal and non-verbal intelligence/cognitive ability) are reported and well-balanced. SAT English scores/academic achievement is also reported and there is a significant imbalance, even though it is stated that the scores were obtained for the purpose of matching. All children are male, and age is well-balanced (reported in Table 1), SES is not reported. However, it doesn't say anyth…	Serious risk of bias	It is unclear how the authors performed the matching/how the children were selected, and how many children there were in the MS and BS category who met the inclusion critera for the study.
Rainer, 2014	Chisolm Terrence Rainer	Students with emotional and behavioral disorders in different learning environments: Academic and self-concept differences	All	Critical risk of bias	This study is rated critical in the confounding domain and the rest is not assessed. Same analysis and sample as Rainer 2015		Critical risk of bias	No confounders considered.
Rainer, 2015	Chisolm Terrence Rainer	Comparing Measure of Academic Progress (MAP) and Piers-Harris 2 Scores of Students with Emotional and Behavioral Disorders	All	Critical risk of bias	This is the results chapter from the thesis (Rainer 2014).		Critical risk of bias	No confounders considered.
Rangvid, 2021	Rangvid, Beatrice Schindler	Special educational needs placement in lower secondary education: the impact of segregated vs. mainstream placement on post-16 outcomes	Post school outcomes: enrollment in qualifying upper secondary education after 9th grade	Serious risk of bias	The study employs an OLS, matching and IV strategy, only the matching strategy is assessed here. There are two cohorts selected (ninth grade students in 2015 and 2016) and outcome (enrolment in a qualifying upper secondary education programme) is measured for three years following the completion of ninth grade. However, for both cohorts, the enrolment in years 1 and 2 after lower secondary educat…		Moderate risk of bias	Confounders are reported by intervention group ( school history and test scores prior to inclusive education, placement in foster care or having received in-home services, psychiatric diagnosis, parental ses, parental education, birth weight, parental labour market status and family type, and controlled for in the analyses (table one) however there are some imbalances which probably reflects the …	Serious risk of bias	Baseline is chosen to be the years before students enter grade 7 as the treatment analysed begins by grade 7 at the earliest (37% of the treated begins treatment in grade 7, 26% in grade 8 and 37% in grade 9). All students in grade 6 placed in seggregated settings participate and they are divided into treatment and control by their placement in grades 7-9, i.e. those not mainstreamed during grade…	Moderate risk of bias	Baseline is chosen to be the years before students enter grade 7 as the treatment analysed begins by grade 7 at the earliest (37% of the treated begins treatment in grade 7, 26% in grade 8 and 37% in grade 9). All students in grade 6 placed in seggregated settings participate and they are divided into treatment and control by their placement in grades 7-9, i.e. those not mainstreamed during grade…	Moderate risk of bias	Nothing reported about co-intervetions, and the segregated and inclusive settings may vary a great deal in terms of availabe ressources and time spend in each setting ( eg. A child who spends 8 hours a week in a segregated placement will be considered to be in an inclusive/mainstream placement wheras a child who spends 10 hours will be considered to be in a segregated placement ( as far as I can …	Low risk of bias	No missing data by construction	Low risk of bias	Nothing to suggest meassurement bias	Moderate risk of bias	No indication, but no preregistered plan of analysis
Rathmann, 2018	Rathmann Katharina ; Vockert Theres ; Bilz Ludwig ; Gebhardt Markus ; Hurrelmann Klaus	Self-rated health and wellbeing among school-aged children with and without special educational needs: Differences between mainstream and special schools.	Self-rated health and life satisfaction	Critical risk of bias	Cross-sectional study using data from Wave 3 of The National Educational Panel Study (NEPS) in Germany (7th grade students in 2012-2013). Looks at differences in self-rated health and wellbeing among students with SEN in separate special schools vs. students with and without SEN in mainstream schools. This study cannot make causal inferences about effects of inclusion, as confounding is inherent …		Critical risk of bias	Confounders and outcome measured at same time point. Confounders shown for raw sample, not by group (Table 1). Controls for gender, age, migration background, cultural capital (number of books), and school type. Does not consider disability severity (disability category very broadly defined as learning difficulties, which in German terminology may include a range of phenomena). Educational placem…
Redmon, 2007	Redmon Barbara Gayle	The impact of full inclusion on the academic achievement of students with disabilities in grades 3 to 6	Tera Nova achievement scores in reading/language and math	Critical risk of bias	This study is found to be in critical risk of confounding bias and the remaining items are not assessed.		Critical risk of bias	Confounding is inherent and not controllable. Educational placement is not random, and no confounders are reported by intervention group, including the type of SEN (even though is says that the participating students have a wide range of disabilities). The study uses t-tests to explore mean differences, but no confounders are controlled for.
Reed, 2012	Reed Phil ; Osborne Lisa A ; Waddington Emma M	A comparative study of the impact of mainstream and special school placement on the behaviour of children with Autism Spectrum Disorders	SDQ and Vineland Adaptive Behavior Scale	Serious risk of bias	The study compared children with autism spectrum disorders in special and mainstream schools in the beginning and after a school year. Although school placement is not random, it seems like a very carefully carried out study in which appropriate measures were used to control for confounding bias.		Serious risk of bias	Participants were recruited from across the UK, however, within the initial sample, there were large imbalances (e.g. the autism symptom severity was higher for students attending special schools, as would be expected) and so authors used a median split procedure to exclude students at the more severe end of the spectrum in order to increase the balance on confounders between the two groups. Conf…	Moderate risk of bias	Clear selection criteria (students with autism spectrum disorders). Participants not followed from start of the intervention, but adjustment techniques were used which are likely to correct presence of selection bias, although most likely performed at the end of the study period. To produce greater compatibility between the groups in terms of autistic severity, a median split was performed on the…	Low risk of bias	15 students changed school during the study and were excluded from the analyses. It was an inclusion criteria that each student had to spend 100% of their school time in their school provison (mainstream or special school).	Low risk of bias	No mentioning of potential co-interventions and their distribution across the two educational settings.	Low risk of bias	15 students 'changed school' during the study (N after this was 140 children, 54 in mainstream schools and 86 in special schools) and were excluded from analyses, otherwise no mentioning of missing data. To produce greater compatibility between the groups in terms of autistic severity, a median split was performed on the children in special school and the 43 children with the highest severity of …	Low risk of bias	Measures are standardised and widely used. Outcome assessors were blinded (p. 756).	Moderate risk of bias	No mentioning of a protocol or a priori study plan, otherwise nothing to suggest reporting bias. The prosocial behaviour sub-scale of the SDQ is not reported and it is not included in the total score.
Rivera, 2017	Rivera Roana Kasandra	Assessing the Impact of Academic Placement on Academic Achievement among 5th Graders with Disabilities: A Causal-Comparative Inquiry	The proportion of correct answers to the total number of items in each STAAR Reporting Category (reading, science and mathematics)	Critical risk of bias	This study is rated as being in critical risk of confounding bias.		Critical risk of bias	Confounders, except for gender, are not reported by intervention group status, and the author does not control for any of the prespecified confounders (disability category, impairment level) in the analyses. Clearly, the students' educational pacement is non-random, and students with more severe learning problems or disabilities are likely the ones placed in segregated settings. The gender imbala…
Robbins, 2010	Robbins Joan	The Effect of Inclusion on Student Performance on State Assessments	Students' scores on their 2009 state assessments in reading and mathematics on a 5-point scale	Critical risk of bias	Rated Critical risk of bias on confounding and the remaining items are not rated		Critical risk of bias	Confounders not reported by group except Category by Disability in Table 4. Controls for type of disability, race, gender, and socioeconomic status, age is not considered and students are from elementary, middle, and high schools. Treatment is the level of inclusion: 1=education in a separate setting, 2=included in general education less than 40% of the school day, 3=included in general education…
Rowley, 2012	Rowley Emma ; Chandler Susie ; Baird Gillian ; Simonoff Emily ; Pickles Andrew ; Loucas Tom ; Charman Tony	The experience of Friendship, Victimization and Bullying in Children with an Autism Spectrum Disorder: Associations with Child Characteristics and School Placement	Friendship, fighting/bullying and victimization experiences of 10–12-year-old children with ASD	Serious risk of bias	Three individual items from the SDQ were used in the current analysis. The transcripts were coded for friendship and victimization experiences using two separate 6-point ordinal scales, developed for the purposes of this study.		Serious risk of bias	There were some imbalances between children placed in special schools vs. mainstream schools, regarding IQ, language ability, and autism spectrum symptoms (repetitive bahavior). However, authors used an appropriate method to control for confounders (FSIQ, BPVS, and the 3 ADOS domain scores) when comparing children in mainstream vs. special schools/units. Unfortunately. authors do not show these r…	Moderate risk of bias	The subsample (100) were drawn from a big cohort, but authors don't explain how they drew the participants. The larger sample can be found in Baird, G., Simonoff, E., Pickles, A., Chandler, S., Loucas, T., Meldrum, D., et al., 2006. Prevalence of disorders of the autism spectrum in a population cohort of children in South Thames: The special needs and autism project (SNAP). The Lancet, 368, 210–2…	Moderate risk of bias	The groups are clearly defined, but there is no information about children who may have changed school placements.	No information	There is almost no information about the educational settings and potential co-interventions.	Moderate risk of bias	The subsample consists of 100 children with ASD, but there are only data on 95 parents and 86 teachers who completed the questionnaires. There are no descriptions on how these 5 (14) children with no questionnaires from parents/teachers differ from the remaining children. Concerning The Autism Diagnostic Observation Schedule-Generic outcome: In a small number of cases (N = 11), it was not possibl…	Low risk of bias	The methods of outcome assessment were comparable across intervention groups: SDQ is standardised and widely used. Concerning the transcripts of the ADOS-G module 3 that were coded for friendship and victimization experiences using two separate 6-point ordinal scales, developed for the purposes of this study, it is reported that: "Thirty randomly selected transcripts were scored by a second rater…	Moderate risk of bias	No mentioning of an priori study plan, but otherwise nothing to suggest reporting bias.
Saia, 2019	Saia Danielle M ; Saylor Conway F ; Allen Ryan A ; Arnau Penny L	Bullying Experiences, Anxiety about Bullying, and Special Education Placement	All	Critical risk of bias	This study is rated critical in the confounding domain and the rest is not assessed.		Critical risk of bias	No confounders by group considered.
Sanders, 2009	Sanders Cynthia D	A comparison of the academic performance of elementary students in a rural educational setting	All	Critical risk of bias	This study is rated as critical in the confounding domain and the rest is not assessed.		Critical risk of bias	Does not report any confounders by group (although they could be calculated by grade as analyses are performed separated by grade) and only controls for gender in analyses separated by grade.
Scalf, 2014	Scalf Gerilyn Toney	Learning-Disabled Students: A Comparison of Achievement Scores of Students Receiving Services in Pull-Out Classrooms and Inclusion Classrooms	Tennessee Comprehensive Assessment Program (TCAP) exam (reading, maths, arts)	Critical risk of bias	This is a correlational design using data from a sample of students with special educational needs in two types of educational settings (inclusion vs. pull-out). It is clear that school placement was non-random as it is stated that placement was determined by a multidisciplinary team and was based on an assessment of each student's individual needs, indicating that students with more severe disab…		Critical risk of bias	There is almost no information about the participating students and potential confounders (age type of disability, diagnosis, severity of learning disability) and the group sizes are vastly different (13 students are placed in pull-out programs vs. 125 who attend mainstream school). It is stated that educational placement was based on an assessment of the educational needs of the students (i.e. n…
Scalise, 2017	Scalise Stacey A	An examination of the relationship between special education programs, ethnicity and socioeconomics on student growth in reading and mathematics	Reading and Math test scores	Critical risk of bias	This study is rated critical in the confounding domain and the rest is not assessed.		Critical risk of bias	No confounders by group considered.
Seničar, 2012	Seničar Manga ; Grum Darja Kobal	Self-concept and social support among adolescents with disabilities attending special and mainstream schools	Self-concept, self-esteem, and social support	Critical risk of bias	Cross-sectional study which investigates self-concept, self-esteem, and social support among adolescents with special needs attending regular schools (inclusion) or special institutions. Very heterogeneous group of students including both blind/visually impaired, deaf/hearing impaired, and physically disabled students. Students are placed in either inclusion or special school based on decision ma…		Critical risk of bias	No confounders shown and hardly any information on differences or similarities between students placed in inclusion vs. special institutions. Average academic achievement of included students is higher compared to students attending special schools. Student placement is based on judgment of most enabling environment resulting in likelihood of systematic baseline differences between groups.
Siegel, 2008	Siegel Katherine	The impact of inclusive settings on special education student achievement	Measures of Academic Performance (MAP) and Delaware Student Testing Program (DSTP)	Critical risk of bias	The purpose of this study is to determine the impact of placement (defined as the percentage of time a special education student is placed in general education settings) on reading and mathematics achievement as measured by the Measures of Academic Performance (MAP) test and the Delaware Student Testing Program (DSTP). The study includes seventh through twelfth grade students. Data are collected …		Critical risk of bias	One outcome (DSTP) is reported separately by the four disability categories: educable mentally disabled, learning disabled, other health impaired, and other, and further by grade (8 and 10) and gender and minority subgroups. The other outcome (MAP) is shown separately by the four disability categories and by gender and minority subgroups. The number of students is only reported for the four disab…
Stoutjesdijk, 2016	Stoutjesdijk Regina ; Scholte Evert M ; Swaab Hanna	Behavioral and Academic Progress of Children Displaying Substantive ADHD Behaviors in Special Education: A 1-Year Follow-up	Behavioral and academic progress	Serious risk of bias	This study explores differences in behavioral and academic progress during one year between children displaying substantive ADHD behaviors attending special school or inclusive education. Uses natural conditions. Note that only some children were formally diagnosed with ADHD - study criteria was children exhibiting ADHD behavior and in need of special support.		Serious risk of bias	Analyses made on differences between groups at pre-assessment concerning age, IQ, years spent in setting, formal ADHD diagnosis, medication use, ethnicity, and SES (unclear if parental education is mother or father or composite, see Table 1, p. 24). Small imbalance on IQ, diagnosis, and ethnicity. Some imbalance on parent education. Gender distribution is approximately similar in both settings. N…	Moderate risk of bias	A random sample was taken of 7 special schools and 2 educational services providing special educational support in regular schools. Subsequently, teachers of the children for whom consent was obtained and school psychologists filled in relevant questionnaires. Pre- and post-assessment questionnaires were completed for 180 children. From this main sample of 180 children, 64 children were selected.…	Low risk of bias	Placement status is clearly defined as either special school or full integration in regular classroom with special educational support. Teaching materials and curriculum are similar between the two settings and neither of the settings provide additional treatments (no co-interventions). Some differences in teaching staff, but differences between settings mainly concern the school environment, wit…	Low risk of bias	It is not reported whether any students changed placement from inclusion to special school, but that does not seem to be the case. No co-interventions in either setting.	Low risk of bias	64 children selected from the main sample of 180 children with both pre- and post-assessment data. These 64 children were selected based on them scoring in the clinical range on the ADHD total of the SEQ and scoring at 85 or above on the IQ scale. Therefore, no missing data by construction.	Moderate risk of bias	Uses measures meeting psychometric requirements: SEQ, TRF (Teachers' Report Form), Dutch assessment battery in reading, spelling, and mathematics, and WISC-R. To explore pedagogical strategies used in the two settings, the Pedagogical Methods Questionnaire (PMQ) is used - this instrument has been tested in another study. Both students and assessors were aware of treatment status (except for maybe…	Moderate risk of bias	No prespecified plan of analysis, but otherwise nothing to indicate selective reporting.
Szumski, 2010	Szumski Grzegorz ; Firkowska-Mankiewicz Anna	Is Polish Special Education Effective? Academic and Socio-emotional Effects of Schooling in Special, Integrated and Regular Schools	All	Critical risk of bias	This study is rated critical in the confounding domain and the rest is not assessed.		Critical risk of bias	All participants are Grade 3 pupils. Only gender is considered, but not reported by group, only reported that there was a significant difference (p=0.02), otherwise no confounders considered and no controls.
Szumski, 2014	Szumski Grzegorz ; Karwowski Maciej	Psychosocial functioning and school achievement of children with mild intellectual disability in Polish special, integrative, and mainstream schools	All	Critical risk of bias	This study is rated critical in the confounding domain and the rest is not assessed.		Critical risk of bias	All participants are Grade 4 pupils with mild intellectual disability. No confounders considered (except a few and only on subsets of the full sample) and no controls.
Szumski, 2015	Szumski Grzegorz ; Karwowski Maciej	Emotional and social integration and the big-fish-little-pond effect among students with and without disabilities	Students' academic self-concept	Critical risk of bias	Only Study 3 from this report is relevant to the present review. Due to the rating of Critical risk of bias on confounding the remaining items are not rated		Critical risk of bias	Confounders are not reported by intervention group, but the authors report some imbalances (SES and distance to home of students) which they control for in the analyses. Authors do not report if students had comorbid conditions/problems or give information on impairment level, which is likely to differ between students who are placed in segregated vs. integrated placements. A number of bad contro…
Tracey, 2002	Tracey Danielle K	Self-Concepts of Preadolescents with Mild Intellectual Disability: Multidimensionality, Measurement, and Support for the Big Fish Little Pond Effect	Self-concept, social comparison, and academic achievement	Critical risk of bias	Study 2 aims to determine the impact of educational placement upon the self-concepts of preadolescents with mild intellectual disability using a cross-sectional design (p. 125). Path coefficients are presented in Figures 8.1-8.3, but no SD's (but it might be that z-scores are used) and only significant coefficients are shown.		Serious risk of bias	Student age and gender, other disabilities, and assistance required (both social and academic) reported in Table 8.1 (p. 166). More than one year age imbalance and some imbalance on assistance required for academic instruction, otherwise reasonably balanced. Used Structural Equation Modeling to determine the effects of age, gender, and educational placement on self-concept scores (Figure 6.1, p. …	Moderate risk of bias	All participating students had an IQ quotient falling within the range of 56 to 75, as assessed on an approved individually administered test of intelligence, and had impairment in adaptive functioning. The parental/guardian consent form included permission to obtain student background information from the student’s teacher. An overall consent form return rate of 62% was obtained. Only 4% specifi…	Critical risk of bias	Study 3 uses a subsample of the Study 2 population, and in Study 3 it is reported that at the end of Year 2, all students were in the same program (Early School Support Program) and were enrolled full-time in regular classes and placed in treatment/control in Year 3. If these students are included in the population of study 2, it cannot be used since some have not had the chance to be placed in t…
Tracey, 2002	Tracey Danielle K	Self-Concepts of Preadolescents with Mild Intellectual Disability: Multidimensionality, Measurement, and Support for the Big Fish Little Pond Effect	Self-concept, social comparison, and academic achievement	Critical risk of bias	Study 3 investigates the impact of educational placement upon the self-concepts, social comparison processes, academic achievement, and stigmatisation of students with mild intellectual disability based upon a longitudinal design (p. 125).		Critical risk of bias	Student age and gender, other disabilities, assistance required (both social and academic) reported in Table 9.1 (p. 187). Large gender imbalance, some imbalance on other disabilities and small imbalance on assistance required for academic instruction, otherwise reasonably balanced. Uses Multivariate Analysis of Variance (MANOVA), thus not controlling for any confounders. Large imbalances on acad…
Tremblay, 2013	Tremblay Philippe	Comparative Outcomes of Two Instructional Models for Students with Learning Disabilities: Inclusion with Co-Teaching and Solo-Taught Special Education	Grade 1 Academic achievement in reading/writing and mathematics	Critical risk of bias	Study using matched comparison groups. Twelve co-taught inclusive classes (experimental group) and 13 solo-taught special education classes (control group) for LD students participate in the study. Rated critical on selection bias.		Serious risk of bias	States that matched comparison groups are formed, but does not report descriptives of the 'matching' variables which are: sociogeographic proximity (urban/rural, privileged/underprivileged), and academic level (p. 252). These 'matching' variables are most likely all school-level variables and number of schools is not reported. Only reports that there are 8 inclusive classes and 9 special educatio…	Critical risk of bias	In 2007–2008, four Grade 1 regular classes participated in a joint inclusion/co-teaching experiment with students with LD. These four classes continued this experiment the following year in Grade 2, at which time four new Grade 1 classes were added to the initial sampling to form the experimental group, chosen on a voluntary basis. The special education classes thus formed the control group and w…
Tremblay, 2013	Tremblay Philippe	Comparative Outcomes of Two Instructional Models for Students with Learning Disabilities: Inclusion with Co-Teaching and Solo-Taught Special Education	Grade 2 academic achievement in reading/writing and mathematics	Serious risk of bias	Study using matched comparison groups. Twelve co-taught inclusive classes (experimental group) and 13 solo-taught special education classes (control group) for LD students participate in the study. Treatment and control conditions are well-defined and so is the student population.		Serious risk of bias	States that matched comparison groups are formed. Does not, however, report descriptives of the 'matching' variables which are: sociogeographic proximity (urban/rural, privileged/underprivileged) and academic level (p. 252). These 'matching' variables are most likely all school-level variables and number of schools is not reported. Only reports that there are 8 inclusive classes and 9 special edu…	Serious risk of bias	In 2007–2008, four Grade 1 regular classes participated in a joint inclusion/co-teaching experiment with students with LD. These four classes continued this experiment the following year in Grade 2, at which time four new Grade 1 classes were added to the initial sampling to form the experimental group, chosen on a voluntary basis. The special education classes thus formed the control group and w…	Moderate risk of bias	Well-defined conditions. No significant differences in the available human resources between intervention and control groups, but some differences in type of ressource (speech therapy/remedial teacher etc.).	Serious risk of bias	Amount of human ressources and special support in intervention and control groups well defined. 25 % of students in inclusion were redirected into special education at the end of Grades 1 and 2 (p. 256), but that was supposedly after data collection. However, students in inclusion Grade 2 are included in the Grade 1 treated, thus most likely 25% of them did not proceed to the treated group in Gra…	No information	No information on missing data.	Moderate risk of bias	Reading/writing tests are taken from The Observation Survey and tests in mathematics are based on TEDI-MATH. Both measures have been tested on previous populations. It is unclear if the tests were part of the normal school assessment program or implemented as part of the study. No blinding is reported.	Moderate risk of bias	No pre-specified plan of analysis, otherwise no indication of selective reporting.
Tyler, 2011	Tyler Carolyn S	The impact of educational placement on special education students' achievement	Tennessee Comprehensive Assessment program (TCAP) test scores	Critical risk of bias	Correlational design comparing TCAP scores of special education students in Grades 6-8 from two middle schools. Uses archival data. No manipulation of student placement - students are already purposefully placed in inclusion or special education due to decisions in IEPs.		Critical risk of bias	No information on confounding. No information on differences between students in inclusion vs. pull-out classes. It is inherently impossible to control confounding in this design, and the author does nothing to consider or manage this.
Waddington, 2017	Waddington Emma M; Reed Phil ;	Comparison of the Effects of Mainstream and Special School on National Curriculum Outcomes in Children with Autism Spectrum Disorder: An Archive-Based Analysis	School placement and curriculum results	Critical risk of bias	This study focuses on the impact of a range of factors on school placement and curriculum results for children with ASD. The study is rated as critical in the confounding domain and the rest is not assessed.		Critical risk of bias	Special school children generally had more severe ASD and had poorer social skills - so children were placed in different provisions based on ASD severity.No other confounders considered and nothing controlled for. In page 140, the authors themselves state: "Firstly, the findings are not based on an experimental or quasi-experimental approach, which means that any interpretation given about the c…
Wiener, 2004	Wiener Judith ; Tardif Christine Y	Social and Emotional Functioning of Children with Learning Disabilities: Does Special Education Placement Make a Difference?	Social and emotional functioning	Critical risk of bias	This study compares children with LD in four types of special education settings: in-class support vs. ressource room for mild to moderate LD students and inclusion vs. self-contained special education class for severe LD children. The sample consists of 117 children from 9 schools. Groups are reasonably balanced on IQ and academic achievement. Due to serious risk of both confounding and selectio…		Serious risk of bias	IQ is reasonably balanced, but there is a large imbalance on achievement on two respectively one of three tests for the two different comparisons (different placements for those with mild LD and those with more severe LD). Age, gender, SES, and special need category are not considered and nothing is controlled for (other than disability being defined as LD and different comparisons being performe…	Serious risk of bias	Children with LD selected for the study had to meet both the requirement of school identification (school district criteria) and in addition the specific IQ and achievement cut-offs recommended by Siegel and Heaven (1986). These are: 1) verbal, performance, or full-scale IQ > 80 on the Wechsler Intelligence Scale for Children (WISC-3, 1991), and 2) a standard score < 90 in reading or arithmetics.…
Wolters, 2011	Wolters Nina ; Knoors Harry E T ; Cillessen Antonius H N ; Verhoeven Ludo	Predicting acceptance and popularity in early adolescence as a function of hearing status, gender, and educational setting	Peer nominations of acceptance and popularity	Critical risk of bias	This non-randomised study is in critical risk of confounding bias, as there is no information on the distribution of comorbid conditions in the intervention and control groups.		Critical risk of bias	Some confounders are shown by intervention group status, but not comorbid conditions (such as learning disorders, ADHD) which are likely to be present especially in the students who attend special schools (see for example Wolters (2014) for a sample comparable to the current).
Wolters, 2014	Wolters Nina ; Knoors Harry ; Cillessen Antonius H N ; Verhoeven Ludo	Social Adjustment of Deaf Early Adolescents at the Start of Secondary School: The Divergent Role of Withdrawn Behavior in Peer Status	Peer nominations of acceptance and popularity in 7th and 8th grade	Critical risk of bias	This is a non-randomised longitudinal study in which data is collected from 3 student populations: 1) hearing students in mainstream education, 2) deaf students in mainstream education, and 3) deaf students in special education at two different time points. The study is found to be in critical risk of confounding bias, as there are some large pre-test imbalances, which are not adequately dealt wi…		Critical risk of bias	Confounders are shown by intervention group and there are some large imbalances on comorbid ADHD and learning disorders. For the deaf children in special education, 17 out of 41 students have comorbid ADHD or learning disorders. This is only the case for 2 out of 33 deaf children in mainstream education (in fact no deaf children in mainstream education have ADHD). Furthermore, a much larger propo…
Zweers, 2020	Zweers Inge ; Tick Nouchka T ; Bijstra Jan O ; van de Schoot Rens	How do included and excluded students with SEBD function socially and academically after 1,5 year of special education services?	Student-teacher relationship, peer-reported sociometric ratings measuring social acceptance and perceived popularity, social-cognitive functioning, teacher-reported Conscientious Task Attitude, and school achievement (academic)	Critical risk of bias	This study is rated critical in the confounding domain and the rest is not assessed.		Critical risk of bias	Diagnosis and IQ not reported by group, high imbalance on gender and grade, some imbalance on age and ADHD symptoms, ethnicity is balanced (Table 2). No controls. Diagnosis by group reported in Zweers (2021), highly imbalanced.
Zweers, 2021	Zweers Inge ; de Schoot Rens A. G. J. van ; Tick Nouchka T ; Depaoli Sarah ; Clifton James P ; de Castro Bram Orobio ; Bijstra Jan O	Social–emotional development of students with social–emotional and behavioral difficulties in inclusive regular and exclusive special education.	Student–teacher relationship, peer-reported peer acceptance, self-esteem, students’ behavior problems, and academic performance	Critical risk of bias	Same sample as Zweers (2020). Only confounding is rated.		Critical risk of bias	Same sample as Zweers (2020). No controls, although the authors perform an analysis not suitable for extracting effect sizes (an analysis including the confounders age and gender is performed; it cannot be used for extracting effect sizes as separate growth curve models for the two groups were performed using Bayesian statistics).
