# Supplementary material for: The effects of inclusion on academic achievement, socioemotional development and wellbeing of children with special educational needs
Source: Campbell Syst Rev. 2022 Dec 7;18(4):e1291. doi: 10.1002/cl2.1291 (PMC9727566; doi:10.1002/cl2.1291)
Supplement: Supplementary file 4 — Supporting information. [file CL2-18-e1291-s002.xlsx]

## Sheet: Ark1
1. REPORT CHARACTERISTICS					2. STUDY AND PARTICIPANTS CHARACTERISTICS															3. PROGRAMME FEATURES		COMMENTS
Study ID	Author(s)	Title	Journal	Year	Study location	Type(s) of school(s)	Number of schools investigated	Type(s) of educational setting(s)	Participant characteristics							Parent characteristics		Teacher characteristics		Study design	Outcome measure(s)	Reviewer Notes
Identification number from EPPI	Last names and initial of all authors	Full title	Journal name/Other outlet/Dissertation/Unclear	Year of publication	Country(ies)/Unclear/Not reported	Private, boarding, public, other, (school district(s), rural/urban) (specify)	total, special, inclusive, other?	Fulltime, halftime, % of time spent in inclusive/special setting/co-teaching (specify)	Type(s) of disability(ies)	Number of students investigated (total, inclusion, special education, other?)	Age (mean and range)	Ethnic, cultural, and language background (in %/Unclear/Not reported)	SES (in %/Unclear/Not reported)	Child gender (in % girls/boys/other)	Performance at baseline (Maximum, Minimum/Unclear/Not reported)	Ethnicity	Parent SES	Teacher education	Years of experience	Describe briefly	Academic Achievement/Socioemotional outcomes/Wellbeing
Albano, 2008	Albano Jennifer	High school students with learning disabilities' perceptions of their social competence in self-contained v inclusive settings	Dissertation Abstracts International Section A: Humanities and Social Sciences	2008	USA	Midwestern, mid-size city	2 high schools with both self-contained/resource and inclusion classes	Self-contained or resource setting more than 50% of the day or inclusive setting more than 50% of the day	Learning disability according to Article 7, Indiana’s state rules governing special education eligibility criteria	Total: 64, self-contained: 32, inclusion: 32	Self-contained: (M=16.625, SD=1.431), inclusion: (M=16.625, SD=1.040)	White: 46.9%, African-American: 42.2%, Latino: 9.4%, and multi-racial: 1.6%	For all students in both schools: free and reduced lunch (N=18%; 16%)	Self-Contained: 15,6% female, Inclusion: 46,9%	not reported	not reported	not reported	not reported	not reported	Survey study	Harter’s Self-Perception Profile for Adolescents, Teacher Survey (SPPA)
Barrocas, 2011	Barrocas Lisa A	A study of the relationship between educational placement and the achievement of urban low socioeconomic Hispanic middle school students with and without specific learning disabilities	FIU Electronic Theses and Dissertations.	2011	USA	Urban middle school located within Miami-Dade County, Florida	2 schools with both general education, inclusive, and resource room classes	inclusion (co-taught inclusion reading and math classes) or non-inclusive (resource reading and math classes)	Specific Learning Disabled (SLD): Difficulties with psychological or information processing in students with normal intelligence that often results in significant problems with learning basic skills in some academic areas (p. 15)	Total 160; 80 students pr. school (2 schools). In each school, participants were 20 students without disabilities enrolled in general education reading and math classes; 20 students without disabilities who were enrolled in co-taught inclusion reading and math classes; 20 SLD who were enrolled in co-taught inclusion reading and math classes; and 20 SLD who were enrolled in reading and math resour…	On average 14 years old (p. 46)	All of the students were Hispanic	All of the students were of low socio-economic status as evidenced by free and/or reduced lunch status	Not reported	Mean (SD) Math Developmental Scores in 7th grade for SLD in; Inclusion classes: -59.75 (204.064 ); non-inclusion classes: 70.30 (193.980) (see table 14, 15)	not reported	not reported	not reported	not reported	Follow-up study	Mean learning change on the Developmental (2008-2009) Scale Scores
Berry, 2012	Berry MaryKay Buchko	The relationship between the level of special education instructional support segments and the academic achievement of students with emotional behavior disorders	ProQuest LLC	2012	USA	Rural northeast Georgia school district	2 middle schools with varying levels of support and inclusive practices	Amount of time with special support in different settings: (a) consultative services with the special education teacher, (b) supportive instruction from a paraprofessional, (c) co-teaching support with both a general educator and a special educator, (d) resource, (e) self-contained, or (f) residential.	EBD	Total: 81	not reported (investigated 6th through 8th grade)	2% multiracial, 80% white, 5% Hispanic, 9% Black, and 4% Asian	not reported	28% female	no measurement	not reported	not reported	not reported	not reported	Archival study	Academic achievement in reading and math (Georgia CRCT)
Birdwell, 2015	Birdwell Barbara Jeanine Risken	Comparison of students with learning disabilities based on instructional arrangements	Dissertation Abstracts International Section A: Humanities and Social Sciences	2015	USA	Two 4A or larger school districts in the South Texas region	unclear	Students who receive all special education services in the general education setting receive a mainstream code of 40. These students may receive inclusion support in the general education classroom or may only receive accommodations and/or modifications. Special education students who are removed from the general education setting up to 21% of the school day receive the code of 41. These students…	Specific learning disabilities	Total: 43	not reported	Only for whole district: District 1: 94% Hispanic, 5% White, 1% Other. District 2: 56% Hispanic, 40% White, 2% African American, 1% Asian, .3% Native American	unclear	not reported	unclear	See district ethnicity	not reported	The two districts use different inclusion models, see p. 57-58	not reported	Follow-up study	State of Texas Assessments of Academic Readiness End of Course (STAAR EOC) exam and the modified STAAR (STAARM) EOC exam in reading/math
Black, 2010	Black Kathleen	Closing the Achievement Gap: Impact of Inclusion Upon Achievement Rates of Students with Special Needs	Open Access Theses & Dissertations	2010	USA	All third and fourth grades in The Northern Pass Independent School District	not clear, "more than ninety campuses in the district ", p. 3	Time spent in the general education setting	Special education third grade students (not further specified)	From the original third grade cohort of students with special needs (N=248)	Not reported	Unclear	Receive Free or Reduced Lunch: 79.7 % (for the whole district, see p. 3, but it's not specified for the sample)	27% female (for whole district, not specified for sample)	See Tables 4.3, 4.4, 4.5	Not reported	"Low education levels of parents in the city", p. 3	not reported	not reported	Follow-up study	Achievement test passing rates: Texas Assessment of Knowledge and Skills (TAKS). Level of inclusion: PEIMS (Public Education Information Management System)
Boerrigter, 2021	Boerrigter Merle ; Vermeulen Anneke ; Marres Henri ; Mylanus Emmanuel ; Langereis Margreet	Self-concept of children and adolescents with cochlear implants	International Journal of Pediatric Otorhinolaryngology	2021	The Netherlands	not clear	not clear	Mainstream and specialized education settings for hearing impaired (HI) (see Table 2)	Children with Cochlear Implants (CI)/Hearing impaired children (HI)	n= 53	Mean: 14.2	Not reported	Not reported	Female: 47 %, male: 53 %	Table 2	not reported	not reported	not reported	not reported	Retrospective patient file study	Measures self-concept, language comprehension, and speech perception
Buckley, 2006	Buckley Sue ; Bird Gillian ; Sacks Ben ; Archer Tamsin	A Comparison of Mainstream and Special Education for Teenagers with Down Syndrome: Implications for Parents and Teachers	Down Syndrome Research and Practice	2006	UK	not clear	not clear	Mainstream and special education schools	Down syndrome	1999: n= 46, 1987: n=90	11-20 years, see Tables 1.2 and 2.2 for more details	not reported	Table 1.3, social class distribution	44 % girls, 56 % boys	not reported	not reported	Table 1.3, social class distribution	not reported	not reported	Comparison study with data from 1987-1999	Speech and language, literacy, socialization, daily living skills, and behavior
Buckley, 2007	Buckley Sue ; Bird Gillian ; Sacks Ben ; Archer Tamsin	Mainstream or special education for teenagers with Down syndrome	Therapies and rehabilitation in Down syndrome	2007	UK	not clear	not clear	Special schools (SLD and MLD) and inclusive schools	Down syndrome	1999: n=46	11-20 years, see Tables 1.2 and 2.2 for more details	not reported	not clear	44 % girls, 56 % boys	not reported	not reported	not clear	not reported	not reported	Comparison study	Language, literacy, socialization, daily living skills, and behavior
Castro, 2007	Castro Vincent Edward	The effect of co-teaching on academic achievement of k-2 students with and without disabilities in inclusive and noninclusive classrooms	Dissertation Abstracts International Section A: Humanities and Social Sciences	2007	USA	A large urban city in New Jersey	27 elementary schools (on TerraNova scores and attendance), from which 15 elementary schools participated in the survey	Co-teaching (disabled and non-disabled students), general (non-disabled students only), and special education (self-contained/resource program)	Learning disabilities	Total: 84, inclusive: 70, non-inclusive: 14	not reported	not reported	not reported	23,8% female	(Inclusive vs non-inclusive, M [SD]) first grade reading: 48,3 [23,22] vs. 32,9 [18,38]. First Grade Language Arts: 47.4 [21.06] vs. 29.7 [19.85]. First Grade Mathematics: 43.5 [22.82] vs. 30.8 [20.87]	not reported	not reported	(for surveyed teachers)	(for surveyed teachers, M [SD]): General Education: 10,82 [9,98]. Special Education: 7.10 [7.67] (Table 9, p. 57)	Follow-up study	Student performance on the TerraNova examination and student attendance
Rainer, 2015	Chisolm Terrence Rainer	Comparing Measure of Academic Progress (MAP) and Piers-Harris 2 Scores of Students with Emotional and Behavioral Disorders	Journal of the American Academy of Special Education Professionals	2015	USA	Middle schools in South Carolina	2 middle schools with EBD programs	The students were either placed in a self-contained learning environment (SCLE) or a mainstreamed least restrictive environment (MLRE)	Emotional and behavioral disorder (EBD)	n= 140	Unclear, but they went to 6th to 8th grade	not reported	not reported	not reported	no measurement	not reported	not reported	The special education teachers were: trained cognitive behavioral therapist and Licensed Master Social Worker	not reported	Archival study	Self-concept and academic achievement
Rainer, 2014	Chisolm Terrence Ranier	Students with emotional and behavioral disorders in different learning environments: Academic and self-concept differences	Dissertation Abstracts International Section A: Humanities and Social Sciences	2014	USA	Middle schools in South Carolina	2 middle schools	The students were either placed in a self-contained learning environment (SCLE) or a mainstreamed least restrictive environment (MLRE)	Emotional and behavioral disorder (EBD)	n= 140	Unclear, but they went to 6th to 8th grade	not reported	not reported	not reported	no measurement	not reported	not reported	The special education teachers were: trained cognitive behavioral therapist and Licensed Master Social Worker	not reported	Archival study	Academic achievement and self-concept
Clements, 2013	Clements Tarol P	How does inclusion affect African American middle school special education student performance? A comparison of disability categories	ProQuest LLC	2013	USA	Middle schools	not clear	Inclusion classes for mathematics and language arts (co-teaching methodologies) vs. not enrolled in inclusion classes for mathematics and language arts	Specific Learning Disability and Intellectual Disabilities	Total: 134 seventh grade students; 89 enrolled in inclusion classes; 45 not enrolled in inclusion classes	not reported	100% African-American	Socio-economically disadvantaged	Not reported (seventh grade students)	not clear	not reported	not reported	not reported	not reported	Cross-sectional study	Tennessee Competency Achievement Program (TCAP). Mathematics and Language Arts scores
Cole, 2014	Cole Cassandra ; Waldron Nancy ; Majd Massoumeh	Academic progress of students across inclusive and traditional settings	Mental Retardation	2014	USA	Inclusive and traditional elementary schools from across the state of Indiana	6 schools	Full-time (10.3%/16.2%), part-time (29.9%/29.9%), resource (52.6%/45.3%), consult (7.2%/8.5%)	Learning disability, mild mental disability, emotional disability, other health impaired	n= 429	Unclear	Caucasian (82%/86%), African American (11%/9%), Hispanic (2%/2%), Asian (2%/1%), Multiracial (3%/2%)	Unclear	Male: (64.9%/71.4%), female: (35.1%/28.6%)	Verbal IQ mean (SD): 86.3 (14.9), Performance IQ mean (SD): 87.5 (15.4)/88.2/13.6), Full scale IQ mean: 85.5 (15.4)/88.4 (15.7), Math achievement mean (SD): 82.0 (14.3)/87.4(15.2)	Caucasian (82%/86%), African American (11%/9%), Hispanic (2%/2%), Asian (2%/1%), Multiracial (3%/2%)	Unclear	not reported	not reported	Comparison study	Academic progress in reading and math, BASS (Basic Academic Skills Samples)	Comparison of inclusive vs. traditional schools. Numbers/demographics of inclusive schools on the left side and traditional schools on the right: "inclusive/traditional"
Cosier, 2013	Cosier Meghan ; Causton-Theoharis Julie ; Theoharis George	Does Access Matter? Time in General Education and Achievement for Students With Disabilities	Remedial And Special Education	2013	USA	Elementary schools	not clear	Average number of hours per week in general education (ranged from 0 to 40 hours)	One of the federal categories of disability covered under Individuals With Disabilities Education Act (IDEA), or additional categories including (a) suspected of having a disability, (b) being at risk for a disability, (c) “other,” and (d) “child does not have an Individualized Education Program (IEP)”	1300	Mean age (SD) at Wave 2, 2005: 67.65 months (9.51), minimum: 48 months, maximum: 87 months	32.29% minority (Black and Hispanic)	Parent income: 12 income levels: M (SD) [min;max]: 2,12 (0,91) [1;4]	Table 1	Reading achievement: M (SD) [min;max]: 92,12 (27,34) [0;143]. Math achievement: M (SD) [min;max]: 90,03 (29,44) [0;157]	not reported	12 income levels: M (SD) [min;max]: 2,12 (0,91) [1;4]	not reported	not reported	Follow-up study	Woodcock–Johnson III Tests of Academic Achievement
Crowe, 2008	Crowe Margie Ward	Factors affecting the rate of progress for students with Specific Learning Disabilities	Dissertation Abstracts International, A: The Humanities and Social Sciences	2008	USA	Unclear	Five schools	GE: 77, SP0: 13, SP<21% = 43, SP<60% = 21	Specific learning disability (SLD)	164 students	Third through fifth grades. The participants were primarily fourth and fifth graders (4th grade= 60, 5th grade= 60)	White = 57, Black/other: 97	Free or reduced lunch: 106, not free or reduced lunch: 48	Unclear	Three data collection points: The rate of progress was to be determined in a multiple-step process of first the individual student results from the MCPT 1 as compared to results from the MCPT 2; second, a comparison between MCPT 2 and MCPT 3; and third, overall rate of progress was determined by MCPT 1 & 2 to MCPT 2 & 3. The MCPT was given with equal increments of time between each administration…	White = 57, Black/other: 97	Annual income (household): p. 55-56	Unclear (use of Curriculum-Based Measurement (CBM))	Unclear	Repeated measures design	Mississippi Curriculum Practice Test (MCPT)
Dawkins, 2011	Dawkins Harold Smith	The impact of inclusion on the academic achievement of high school special education students	Dissertation Abstracts International Section A: Humanities and Social Sciences	2011	USA	North Carolina school district	17 schools	Resource model: resource classroom (pull-out). Inclusion model: special education and regular teacher collaborate in the same classroom with both special education and regular education students	Unclear (students with disabilities)	unclear	unclear, high school students (9th to 12th grade)	p. 85 (Table 85), percent proficient by level by ethnicity for all schools	unclear	unclear	no measurement	p. 85 (Table 85), percent proficient by level by ethnicity for all schools	unclear	Varying skill levels	not reported	Time-series design	Academic achievement, end-of-course test
Dekeyzer, 2010	Dekeyzer Lori Lynn	Investigation of the characteristics of students classified under autism and their educational services	ProQuest LLC	2010	USA	One school district in a large suburban/urban area in Utah	48 schools: (a) 30 elementary schools, (b) 12 middle schools, (c) 4 high schools, and (d) 2 special schools	(a) placement at a neighborhood school with part-time (less than 900 minutes per week) special education services, (b) placement at a neighborhood school with full-time ( approximately 900 minutes per week) special education services, (c) placement at a school with self-contained cluster classes, or (d) placement at a specialized school for students with intensive behavioral needs	High-functioning autism, learning disability or communication disorder, emotional disturbance, multiple disability, and intellectual disability	Total: 143	6 to 17.11	Caucasian (86%), Hispanic (2.8%), Black (1.4%), Asian/Pacific Islander (1.4%), American Indian (0%), and unavailable (8.4%)	not reported	20,3% female	not reported	not reported	not reported	not reported	not reported	Retrospective design	Intelligence (WISC-IV), academic achievement (WJ), language skills (CASL), adaptive behavior (VABS), social skills (SSRS), internalizing and externalizing behaviors (BASC), criterion-referenced test (CRT), The Iowa Test of Basic Skills (ITBS), and The Iowa Test of Educational Development (ITED)
Derico, 2017	Derico Vontrice L	The Impact of Inclusion and Resource Instruction on Standardized Test Scores of Special Education Students	ProQuest LLC	2017	USA	Atlanta Public Schools (middle schools)	13 high schools, 14 middle schools, 54 elementary schools, and 18 Charter Schools.	Inclusion settings and resource settings	Emotional Behavior Disorder (EBD), Mild Intellectual Disability (MID), Autism, and Specific Learning Disability (SLD)	Total: 251, resource: 99, inclusion: 152	not clear	Not reported	Not reported	not reported	not reported	not reported	not reported	not reported	not reported	Quasi-experimental study	Academic achievement (Georgia’s Criterion- Referenced Competency Test (CRCT))
Dessemontet, 2012	Dessemontet R Sermier ; Bless G ; Morin D	Effects of inclusion on the academic achievement and adaptive behavior of children with intellectual disabilities	Journal of Intellectual Disability Research	2012	Switzerland	Schools from five different provinces in Switzerland	not clear	General education classrooms vs. special schools	Intellectual disability	Total: 68, general education classrooms: 34, special schools: 34	Between 7.0 and 8.8 years at the beginning of the study (see Table 1)	Not reported	Inclusion vs. special: High: 2 vs. 1, Middle: 21 vs. 19, Low: 10 vs. 13	0.5	Inclusion vs. special (Mean [SD]). Literacy: 27.0 [12.4] vs. 24.4 [11.7] Mathematics: 18.5 [9.1] vs. 19.8 [9.0]. ABAS-II teacher: 149.3 [25.9] vs. 152,5 [22.5]. ABAS-II parent: 129.7 [31.4] vs. 136,7 [40.9]	not reported	Inclusion vs. special: High: 2 vs. 1, Middle: 21 vs. 19, Low: 10 vs. 13	Children in the control group (special school group) were educated in classrooms with 5 to 8 pupils with ID. These classes were conducted by a special education teacher, often seconded by an assistant. The majority of the children in special schools (95%) were provided with therapies, mostly speech and psychomotor therapies	not reported	Follow-up study	Academic achievement (LEst 4–7 and LEst 6–9) and Adaptive Behavior Assessment System – Second edition
Egelund, 2017	Egelund N ; Nordahl T ; Hansen O ; Andersen P G ; Qvortrup L ;	Portræt af elever med særlige behov - Supplerende undervisning og specialundervisning i 13 kommuner	Aarhus Universitetsforlag	2017	Denmark	13 municipalities	About 240	Additional teaching under nine hours; Segregated special education; Special Class; Special School	Hearing impaired: 296 Vision problems: 364 Autism spectrum disorders: 970 ADHD: 1186 Behavioral problems, not ADHD: 4485 Specific learning difficulties: 3522 General learning difficulties: 2230 Other difficulties: 4132	Total (within special education): 12.883; Additional teaching under nine hours: 8.019; Segregated special education: 2.432; Special Class: 1.333; Special School: 1.099	not reported (grade 0 - 10th)	not reported	not reported	not reported	Function for students in 0-3rd grade in Table 6. Function for students in 4-10th grade in Table 7	Not reported for the specific students investigated. Parent characteristics are from another survey.	Not reported for the specific students investigated. Parent characteristics are from another survey.	not reported	not reported	Mapping study	Student function
Emmendorfer, 2004	Emmendorfer Mary Elizabeth	A study of special education placement: A comparison of scores on a statewide assessment	ProQuest Dissertations and Theses	2004	USA	One school district located in the Southeast section of Missouri	Unclear	Being removed from the general education setting 20% or less of the day, being removed from the general education setting 21-59% of the day, or being removed from the general education setting more than 60% of the day	Specific learning disability (SLD)	30 3rd grade students and 30 7th grade students	Not reported	Not reported	Not reported	Not reported	Only one measure	Not reported	Not reported	Not reported	Not reported	Causal-comparative research design	Missouri Assessment Program (MAP) Communication Arts scaled scores
Fisher, 2002	Fisher M ; Meyer L H	Development and social competence after two years for students enrolled in inclusive and self-contained educational programs	Research & Practice for Persons with Severe Disabilities	2002	USA	Urban, suburban, and rural	not clear	Inclusive group received services in general education settings for the bulk of their school day (with support teacher) vs. self-contained comparison group received all supports and services in self-contained settings	Moderate to profound mental retardation, autism, dual sensory impairments, or multiple disabilities (cognitive impairments in combination with motor and/or sensory impairments)	Inclusive: 20, self-contained: 20	Range 5-19	Not reported	Not reported	Self-contained: 40% female, inclusive: 50% female	SIB at Year 1 (inclusive vs. self-contained): 411.3 vs. 416.4	not reported	not reported	not reported	not reported	Matched case-control, follow-up study	Scales of Independent Behavior (SIB), Assessment of Social Competence (ASC)
Fore, 2008	Fore Cecil III ; Hagan-Burke Shanna ; Burke Mack D ; Boon Richard T ; Smith Steve	Academic achievement and class placement in high school: Do students with learning disabilities achieve more in one class placement than another?	West Virginia University Press	2008	USA	From two suburban high schools in the southeastern United States	2	Inclusive classes taught by a general educator vs. non- inclusive classes taught by a special education teacher	80% reading disabilities, 20% math disabilities, approx. 10% had an additional diagnosis of attention deficit	57	not reported (9th to 12th grade)	87,7% Caucasian, 8,8% African-American, 3,5% Hispanic-American	Not reported	26,3% female	Only one measure	not reported	not reported	not reported	not reported	Cross-sectional study	The Multilevel Academic Survey Test (MAST)
Foreman, 2004	Foreman Phil ; Arthur-Kelly Michael ; Pascoe Sue ; King Brian Smyth	Evaluating the Educational Experiences of Students with Profound and Multiple Disabilities in Inclusive and Segregated Classroom Settings: An Australian Perspective	Research and Practice for Persons with Severe Disabilities (RPSD)	2004	Australia	not clear	not clear	Integration: part-time placement in a general education classroom. Inclusion: full-time membership of a general education classroom.	Students who met 80% (four of five) of the adaptive criteria for identifying individuals with profound and multiple disabilities (PMD) (p. 185)	Inclusion: 8, integrated: 8	Range 6-11 (Mean: 7,75)	Not reported	Not reported	37% female	not relevant	not reported	not reported	not reported	not reported	Matched case-control study	Student behavior states and a number of social and communicative indicators (p. 185-6)
Foster, 2012	Foster E Michael ; Pearson Erin	Is inclusivity an indicator of quality of care for children with autism in special education?	Pediatrics	2012	USA	not clear	not clear	% of time spent in an inclusive setting	Autism	Unclear (from Table 1 it seems that there are 482 students with "exposure to inclusivity" and a lot of missing data)	not reported	White: 63%, African American: 19%, Other: 18%	Family income: < $25 000: 22%, $25 000–$50 000: 24%, >$50 000: 54%	17% female	not clear	not clear	High school graduate or less: 29%, Some college/Associate’s degree: 32%, Bachelor’s degree or higher: 39%, Received disciplinary action during the current school year: 15%	not reported	not reported	Cohort study	Not dropping out of high school, any college attendance, and the cognitive functional scale
Gebhardt, 2015	Gebhardt Markus ; Sälzer Christine ; Mang Julia ; Müller Katharina ; Prenzel Manfred	Performance of students with special educational needs in Germany: Findings from Programme for International Student Assessment 2012	Journal of Cognitive Education and Psychology	2015	Germany	not reported	Total: 275	Special school vs. inclusive setting	SEN-L, emotional or social disorder (ED), hearing impairment, speech-impairment, and students with physical disability	Total: 902, special: 820, inclusive: 82	not reported (ninth grade students)	"Students with SEN did not differ significantly between special schools and inclusive settings" (p. 9, Table 3)	Students with SEN did not differ significantly between special schools and inclusive settings (p. 9, Table 3)	not reported	Tables 4, 5 and 6	not reported	not reported	not reported	not reported	Cross-sectional study	Academic achievement (PISA, Reading, Mathematics, and Science)
Gee, 2020	Gee Kathleen ; Gonzalez Mara ; Cooper Carrie ;	Outcomes of Inclusive Versus Separate Placements: A Matched Pairs Comparison Study	Research and Practice for Persons with Severe Disabilities	2020	USA	One school district	One K–6th grade elementary school, one K–8th grade school, and one high school.	Included in general education for 80% or more of their day from their first full IEP to their current IEP; or in segregated classrooms	ESNs	16 pairs of students (one included in general education and one separated into a special education classroom)	Ranged from 1 to 8 years	42,2 % Hispanic, 36,9 % white, 11,2 % African American	79% students in the district received free and reduced lunch	Unclear	not reported	42,2 % Hispanic, 36,9 % white, 11,2 % African American	not reported	not reported	not reported	Matched pairs comparison study	Student engagement/social engagement with peers, educational progress
Gonzalez, 2011	Gonzalez Liana	Class placement and academic and behavioral variables as predictors of graduation for students with disabilities	Dissertation Abstracts International Section A: Humanities and Social Sciences	2011	USA	Local public high schools in Miami-Dade County, Florida school district	Total: 4	Self-contained or inclusive settings	Emotional Behavioral Disorders (EBD) or Specific Learning Disabilities (SLD)	Total: 573	Range: 15 to 18 years	Black: 18 %, Hispanic: 82 %	Not reported	Male: 65 %, Female: 35 %	not reported	not reported	not reported	not reported	not reported	Mixed-methods study	Drop-out
Hardiman, 2009	Hardiman Sharon; Guerin Suzanne ; Fitzsimons Elaine	A Comparison of the Social Competence of Children with Moderate Intellectual Disability in Inclusive versus Segregated School Settings	Research in Developmental Disabilities: A Multidisciplinary Journal	2009	Ireland	unclear	not reported	Inclusive vs. segregated school	Moderate level of intellectual disability (no diagnosis of Autistic Spectrum Disorder)	Total: 45, inclusive: 20, segregated: 25	(Mean, SD, range) Inclusive: 9.6, (2.53), 5–14 ; segregated: 12.0, (2.97), 6–16	not reported	not reported	Inclusive: 45% female, segregated: 20% female	not reported	not reported	not reported	not reported	not reported	Cross-sectional study	Social competence (Strengths and Difficulties Questionnaire (SDQa), and modified version of the Adaptive Behavior Scale—School: 2nd Edition (ABS-S:2))
Haug, 2020	Haug Peder	Inclusion in Norwegian Schools: Pupils' Experiences of Their Learning Environment	Education 3-13	2020	Norway	16 municipalities in 5 counties in the southern parts of Norway	98 schools	Special education settings vs. non-special educational settings	Behavioral difficulties, specific learning difficulties, general learning difficulties, other difficulties	n= 10.199 pupils (777 in special education, 2.232 had special educational needs). For more info, see Table 1.	10-16 years old	not reported	not reported	unclear	not reported	not reported	not reported	not reported	not reported	Survey study	Well-being, learning-inhibiting behavior, peer relations, relation to teacher
Heiman, 2000	Heiman Tali	Friendship Quality among Children in Three Educational Settings	Journal of Intellectual and Developmental Disability	2000	Israel	not clear	19 classes in special education schools, 15 self-contained classes in mainstreamed schools	Special education schools vs. self-contained classes in mainstreamed schools	Mild intellectual disabilities (DSM-IV, 1994)	575 students, special education: 121, self-contained: 189 (265 students without disability in general education schools)	Special education schools: M = 14.03, SD = 1.63, self-contained: M = 13.37, SD = 1.62	not reported	not reported	not reported	not reported	not reported	not reported	not reported	not reported	Non-randomised study compairing students in special schools with students in mainstream schools	Friendship quality
Heiman, 2000	Heiman Tali	Depressive mood in students with mild intellectual disability: students' reports and teachers' evaluations	Journal of Intellectual and Developmental Disability	2000	Israel	Central region	22 schools	Special schools or mainstream schools	Intellectual disability	Total: 310, special schools: 121, mainstream schools: 189	Range: 11-16 years	Not reported	Not reported	41,9% female	IQ of the subjects of both groups ranged from 57 to 73 (mean ± SD = 67.03 ± 5.45)	not reported	not reported	not reported	not reported	Survey study	Student scales: Loneliness and Social Dissatisfaction Questionnaire, Children’s Depression Inventory, Social Skills Rating Scales ; Teacher scale: Classroom Behavior Inventory
Heiman, 2015	Heiman Tali ; Olenik-Shemesh Dorit	Cyberbullying experience and gender differences among adolescents in different educational settings	Journal of Learning Disabilities	2015	Israel	not clear	Total: three middle schools and two high schools	General education classes vs. special classes	LD	Total: 507, Students with LD, general education classes: 149, students with LD, special classes: 116, typically achieving students: 242	Range 12 to 17 years (M = 14.4, SD = 1.18)	Not reported	Not reported	Students with LD, general education classes: 47.6% female, students with LD, special classes: 29.3% female, typically achieving students: 51.7% female	not reported	not reported	not reported	not reported	not reported	Survey study	Cyberbullying experiences
Heyl, 2015	Heyl Vera ; Hintermair Manfred	Executive Function and Behavioral Problems in Students with Visual Impairments at Mainstream and Special Schools	Journal of Visual Impairment & Blindness	2015	Germany	not clear	not reported	Mainstream schools vs. special schools	Visual impairments	Total: 226, mainstream schools: 90, special schools: 136	12.0 years (SD = 3.5)	Immigration background: mainstream schools: 23.3%, special schools: 38.3%	See parent SES	Mainstream schools: 52.2% female, special schools: 42,7% female	See Table 1 for degree of visual impairment	Immigration background: Mainstream schools: 23.3%, special schools: 38.3%	Mainstream schools vs. special schools; Elementary or middle school: 22.25 vs. 23.5%, junior high school: 27.8% vs. 24.3%, high school 32.2% vs. 17.6%, missing data 21.1% vs. 34.6%	not reported	not reported	Non-randomised study compairing students in special schools with students in mainstream schools	Behavior Rating Inventory of Executive Function, Strengths and Difficulties Questionnaire (SDQ-D), Communicative competence scale
Hienonen, 2020	Hienonen Ninja ; Hotulainen Risto ; Jahnukainen Markku	Outcomes of Regular and Special Class Placement for Students with Special Educational Needs - A Quasi-experimental Study	Scandinavian Journal of Educational Research	2020	Finland	14 municipalities in the Helsinki Metropolitan Area — the largest urban area in Finland	129 schools	Special classes: 413, regular classes: 447	SEN	860	Special classes: 16,25, regular classes: 16,11	Not reported	SES special classes: M: 1,69, SES regular classes: M: 1,76. For the measure of socioeconomic status (SES), the information on mothers’ educational level was available (1 = basic education; 2 = high school; 3 = polytechnic or university)	Special classes: 305 male students (74 %), regular classes: 282 male students (63%)	Data were collected at the beginning of seventh grade in September 2011 right after students were assigned to new classes and at the end of ninth grade in April 2014. Thereby, the data cover the entire three-year lower secondary education (13- to 16-year-old students)	Not reported	SES special classes: M: 1,69, SES regular classes: M: 1,76. For the measure of socioeconomic status (SES), the information on mothers’ educational level was available (1 = basic education; 2 = high school; 3 = polytechnic or university)	Not reported	Not reported	Quasi-experimental study	Cognitive competencies were measured using curricular Finnish and mathematics tasks, school achievement using grade point average (GPA), and learning motivation by using self-reported goal-orientation scales
Hodgson, 2002	Hodgson J ; Hoover L ; Kumpf S ; Williams L	Comparison of Self Esteem Factors between Students in Cross Categorical and in General Education Settings	New England Journal of Education	2002	USA	Urban schools within four districts in Maricopa County, Arizona	Total: 5	unclear	Mental retardation (3%), speech/language impaired (10%), learning disabled (74%), emotionally and/or behaviorally disabled (8%), and other health impairments (5%)	Total: 136, general education settings: 76, special education placements: 60. In special education, 25% were in resource placements, 15% in self-contained placements, and 4% were in inclusion settings. The remaining 56% were placed in general education.	not reported	Not reported	Not reported	48,2% female	not reported	not reported	not reported	not reported	not reported	Survey study	Self-Esteem Inventory (academic competence, peer popularity, personal security, and family acceptance)
Hogan-Young, 2014	Hogan-Young Christine	Standardized testing of special education students: A comparison of service type and test scores	Dissertation Abstracts International Section A: Humanities and Social Sciences	2014	USA	One east Tennessee public school district	Students' scores were pulled from 11 elementary schools	(Students who primarily received their instruction in) inclusion classrooms or resource classrooms. The amount of time spent in resource classroom not reported	Mild to moderate disabilities	Unclear/not reported. Only numbers on the school system population are stated, not on the sample	Not reported (third, fourth, and fifth grade)	Unclear/not reported. Only numbers on the school system population are stated, not on the sample. 6.7% Black, 15.1% Hispanic, and 76.3% White in 2011	Not reported	not reported	not reported	not reported	not reported	not reported	not reported	Retrospective study	Tennessee Comprehensive Assessment Program Modified Academic Achievement Standards (TCAP MAAS) Math, Reading/Language Arts scores
Howard, 2000	Howard Karen Ann	The relationship of depressive symptoms, IQ, ability-achievement discrepancy, and classroom placement in the learning disabled adolescent	Dissertation Abstracts International Section A: Humanities and Social Sciences	2000	USA	New York City	1 regular academic high school	Segregated self-contained or mainstream class setting	Learning Disabled (LD)	n= 52	Average age: 15 years old. Range: 13 years, 0 months through 16 years, 11 months	Only African American students were included in the study. The ethnic distribution for the whole school was: African-American (86,3 %), Hispanic (8,4 %), Caucasian (1,4 %), and other (3,9 %)	not reported	n= 24 females and n= 28 males	Table 3	Only African-American students were included in the study. The ethnic distribution for the whole school was: African-American (86,3 %), Hispanic (8,4 %), Caucasian (1,4 %), and other (3,9 %)	not reported	not reported	not reported	Two-group design	Emotional distress/stability
Hurt, 2013	Hurt J Matthew	A comparison of inclusion and pullout programs on student achievement for students with disabilities	Dissertation Abstracts International Section A: Humanities and Social Sciences	2013	USA	County school districts of Wise, Scott, Dickenson, and Lee	Four school divisions	Inclusion or pull-out	Unclear (students with disabilities)	Total: Math assessments: 1,131, Reading assessments: 1,137, Inclusion classrooms: 1,317 assessments (58.07%), pullout classrooms: 951 assessments (41.93%)	not reported (grades 3 through 8)	Not reported	Not reported	not reported	Only one measurement	not reported	not reported	not reported	not reported	Comparative study	Virginia Standards of Learning (SOL) and Virginia Grade Level Assessment (VGLA) (reading and math)
Jenks, 2009	Jenks Kathleen M ; van Lieshout Ernest C D N ; de Moor Jan	The Relationship Between Medical Impairments and Arithmetic Development in Children With Cerebral Palsy	Journal of Child Neurology	2009	Netherlands	Schools located throughout the Netherlands	32 special schools	Special vs. mainstream schools (receiving educational support services from special schools)	Cerebral palsy	Total: 57, special education: 41, mainstream education receiving educational support services from special schools: 16	Mean (SD) Special: 7.0 years (0.7), mainstream: 7.0 years (0.4)	not reported	not reported	Special: 68.3% male, mainstream: 56.3% male	Verbal intelligence (mean, SD); special: 88.9 (14.5), mainstream: 93.0 (16.5) Nonverbal intelligence (mean, SD); special: 85.4 (14.4) mainstream: 98.3 (16.7)	not reported	not reported	not reported	not reported	Follow-up study	Arithmetic ability
Jenks, 2012	Jenks Kathleen M ; van Lieshout Ernest C D.M ; de Moor Jan M H	Cognitive correlates of mathematical achievement in children with cerebral palsy and typically developing children	British Journal of Educational Psychology	2012	Netherlands	Schools with special or mainstream education	32 special schools	Special vs. mainstream schools (receiving educational support services from special schools)	Cerebral palsy	41 in special schools and 16 in mainstream schools receiving educational support services from special schools	Mean (SD), Special: 8.98 (0.79), mainstream: 8.88 (0.34)	not reported	not reported	not reported	Mean (SD): Special vs. mainstream; Verbal intelligence: 88.9 (14.5) vs. 93.0 (16.5), Non-verbal intelligence 85.4 (14.4) vs. 98.3 (16.7)	not reported	not reported	not reported	not reported	Longitudinal study	Phonological loop, visuo-spatial sketchpad, updating, inhibition and shifting, arithmetic fact fluency, Three-Minute Reading test, mathematical achievement (p. 124-6 for more details)
Johansen, 2019	Johansen Kurt Andrew	Least restrictive environment and academic growth: A quantitative study exploring the relationship between special education placement and academic achievement	Dissertation Abstracts International Section A: Humanities and Social Sciences	2019	USA	Township East High School in Township School District	1 high school: Six self-contained classrooms (same teacher) and seven integrated classrooms	Self-contained mathematics class (special education teacher instructed a maximum of 13 IEP-eligible students/No access to content area expert)) vs. integrated mathematics class (combination of IEP-eligible students (30%) and regular education students (70%). Access to content area expert)) throughout the duration of the school year	IEP-eligible students	2015-16: Self-contained n= 10, 2016-17: Self-contained n= 16, 2017-18: Self-contained n= 15. 2015-16: Integrated n= 11, 2016-17: Integrated n= 14, 2017-18: Integrated n= 5, total = 71.	9th grade	Within Township East High School: 44% White, 30% Hispanic, 11% African-American, and 11% Asian.	not reported	not reported	2015-16: Self-contained average=208,5; 2016-17: Self-contained average=208,9; 2017-18: Self-contained average=207,9. 2015-16: Integrated=220,2; 2016-17: Integrated=222,6; 2017-18: Integrated=232,8	not reported	not reported	not reported	not reported	Pre- and post-test quasi-experimental, nonequivalent control group design	Academic growth in the area of mathematics as measured through NWEA’s MAP assessment
Johnson, 2019	Johnson Jr Ronald G	A Regression Analysis of Intellectual and Academic Achievement Levels, and Service Time on Assessments of Students with Disabilities in a Southwestern School District	ProQuest Dissertations and Theses	2019	USA	Southwestern Arizona district	5 middle schools	SPED services in GENED classrooms for math and language arts	Autism: 8,52%. Emotional Disability: 1%. Hearing Impairment: 0,50%. Other Health Impairment: 11,78%. Specific Learning Disability: 77,70%. Speech and Language Impairment: 0,50%.	n= 165	not reported	Hispanic: 69,42 %. Caucasian: 23,81 %. African American: 4,76%. Asian: 0,76 %. Native American/Hawaiian: 1,25 %	not reported	Male: 65,41 %, female: 34,59	Tables 3-4	Hispanic: 69,42 %. Caucasian: 23,81 %. African American: 4,76%. Asian: 0,76 %. Native American/Hawaiian: 1,25 %	not reported	not reported	not reported	Archival study	IQ index levels. Academic success
Jones-Mason, 2013	Jones-Mason Keely S	A comparison of service delivery models for special education middle school students receiving moderate intervention services	Dissertation Abstracts International Section A: Humanities and Social Sciences	2013	USA	One large urban district in Davidson County, Tennessee ( 36 middle schools in the district, but unclear if the students came from all of these schools)	not reported	Moderate intervention services (MIS) in either inclusive classrooms or in self-contained classrooms	Emotional disturbances 44%, Other health impairments (includes ADHD) 23.2%, Learning disabilities 16.50%, Autism: less than 1%, Other disabilities: 15.53%	Total: 103, inclusion: 53, self-contained: 50	Grades five through eight (12.6, 24.3, 29.1, and 34.0% respectively)	White 22.3%, Black 73.8%, Hispanic 1.9%, Other 1.9%	not clear	27% female, 72.82% male	Only one measurement	not reported	not reported	not reported	not reported	Causal-comparative study	Academic achievement: Reading and math achievement (Tennessee Comprehensive Assessment Program (TCAP)) ; Adequate Yearly Progress (AYP). Attendance, suspensions, disciplinary referrals
Keilmann, 2007	Keilmann Annerose ; Limberger Annette ; Mann Wolf J	Psychological and physical well-being in hearing-impaired children	International Journal of Pediatric Otorhinolaryngology	2007	Germany	not reported	unclear	special vs. mainstream	hearing-impaired	Total: 131, special schools 78, mainstream schools: 53	not reported	not reported	not reported	46,6% female	not reported	not reported	not reported	not reported	not reported	Cohort study	FKSN (Frankfurt Self-Concept Scales)
Knickenberg, 2019	Knickenberg Margarita ; L A Zurbriggen Carmen ; Venetz Martin ; Schwab Susanne ; Gebhardt Markus	Assessing dimensions of inclusion from students’ perspective – measurement invariance across students with learning disabilities in different educational settings	European Journal of Special Needs Education	2019	Germany and Switzerland	German Bavarian special classes as well as special classes and inclusive classes from the German-speaking part of Switzerland	not reported	Special and inclusive	Learning Disabilities (LD)	n= 683	M = 11.91	not reported	Not reported	Male students (58%). In detail, n = 348 (60% male) students of German special classes, n = 130 (69% male) students of Swiss special classes, and n = 205 (47% male) students of inclusive classes in Switzerland participated in the investigation	Table 1	not reported	not reported	not reported	not reported	Survey study	PIQ. Emotional inclusion, social inclusion, academic self-concept
Knox, 2001	Knox Emma Louise	Educational and social-behavioral outcomes of children with specific language impairment at 11 years	PQDT - Global	2001	UK	not reported	not reported	5 placement categories were compressed to two categories: 1) mainstream (consisting of: a) mainstream education with no additional learning support, and b) mainstream education with additional supported learning), and 2) special education (consisting of: a) language unit attached to a mainstream school for at least 50% of the school week, b) full-time attendance at a language school, and c) full-…	Specific language impairment (SLI)	n=100	Mainstream education group mean age: 130 months (range: 122 - 140 months); special education group mean age 131.5 months (range: 121-141 months)	not reported	not reported	43 males, 7 females in both groups	Table 3.1	not reported	not reported	not reported	not reported	Matched comparison study	Wechsler Objective Reading Dimensions. Social-behavioral outcomes. KS2 assessment data.
Knox, 2003	Knox Emma ; Conti-Ramsden Gina	Bullying risks of 11-year-old children with specific language impairment (SLI): Does school placement matter?	International Journal of Language & Communication Disorders	2003	UK	not reported	not reported	Mainstream education with no additional learning support; mainstream education with additional supported learning; language unit attached to a mainstream school; language school; and special school with provision for various special educational needs	Specific language impairment (SLI)	n= 100	approximately 11 years of age	not reported	not reported	not reported	Table 1	not reported	not reported	not reported	not reported	Matched comparison study	MLIS questionnaire. Bullying risk
Kocaj, 2018	Kocaj Aleksander ; Kuhl Poldi ; Jansen Malte ; Pant Hans Anand ; Stanat Petra	Educational placement and achievement motivation of students with special educational needs	Contemporary Educational Psychology	2018	Germany	National representative selection of German fourth-graders	One class from 451 schools	Mainstream schools vs. special education schools	Students with learning disabilities, speech or language impairment, and emotional disorders	Total: 1098, special: 420, mainstream: 678	Mean = 10.90 years, SD = 0.63	24% students with at least one parent born abroad	unclear	32.7% female	not relevant	not reported	not reported	not reported	not reported	Cross-sectional study	Academic self-concept (self-reported), enjoyment of learning (self-reported), perceived social support (self-reported), school achievement (mathematics and reading)
Landolf, 2004	Landolf Vicki A	Perceptions of social and academic achievement of learning -disabled students in different classroom settings	ProQuest Dissertations and Theses	2004	USA	Little Egg Harbor School District	unclear	Inclusion classes or resource room or self-contained classrooms	Special education students	Total: 239, inclusion placement: 92, self-contained placement: 88, resource room placement: 59	not reported	not reported	Free lunch: 41%, reduced lunch: 16% , full price lunch: 43% (Either free or reduced lunches daily: 57%)	Total: 31% female, self-contained: 12% female, resource room: 8% female, inclusion: 11% female	not reported	not reported	(Stakeholder groups surveyed): 10 high school graduates, 5 with some college experience, 7 with bachelor’s degree	(Stakeholder groups surveyed) Special education; Average: 11.3 credits beyond the bachelor’s degree level, 6 had a master’s degree, and 1 had a specialist degree Mainstream education: average: 9 credits beyond the bachelor’s degree level. 18 had a master’s degree	(Stakeholder groups surveyed) Special education: Average: 14.6 years. Mainstream education: 13.4 years.	Mixed-methods study	Student profile grades and standardized test scores (preschool through sixth grade)
Laws, 2000	Laws Glynis ; Byrne Angela ; Buckley Sue	Language and memory development in children with Down syndrome at mainstream schools and special schools: A comparison	Educational Psychology	2000	England	not reported	not reported	Special vs. mainstream schools	Down Syndrome	Total: 44, special: 22, mainstream: 22	Mainstream; range: 7 years, 3 months to 14 years, 8 months, M = 10 years, 2 months. Special: range: 7 years, 6 months to 14 years, 10 months, M = 10 years, 8 months	not reported	not reported	Mainstream: 40,9% female. Special: 68,2% female	See Table 1	not reported	not reported	not reported	not reported	Comparison study with matching on age	British Picture Vocabulary Scale (BPVS), Test for the Reception of Grammar (TROG), Sentence Repetition, Memory, Kaufman Assessment Battery for Children (K-ABC), Visual Digit Span, British Ability Scales: Basic Reading (word decoding) scale
Lipkowitz, 2000	Lipkowitz Susan S	The relationship between sensory disabilities and self-determination, self-esteem, cultural/disability identification, inclusion and academic achievement	Dissertation Abstracts International Section A: Humanities and Social Sciences	2000	USA	NYC public schools	9 schools serving deaf/hard of hearing and 5 schools serving blind/visually impaired	Resource room classes, self-contained classes, and special schools	Deaf, hard of hearing, blind or visually impaired	n= 215	Range 12-21 years of age. M= 15.9 years old	The respondents were representative of the ethnic makeup of the New York City public school system (p. 56)	Not reported	113 (52,1 %) males and 102 (47,9 %) females	Tables 13-14	The respondents were representative of the ethnic makeup of the New York City public school system (p. 56)	not reported	not reported	not reported	Survey and archival study	Self-determination, self-esteem, cultural/disability identification, inclusion preferences, and academic achievement
Lohman, 2011	Lohman Al E	Special education learning environments: Inclusion versus self-contained	Dissertation Abstracts International Section A: Humanities and Social Sciences	2011	USA	Missouri	not reported	not reported	Learning disabilities (LD)	2008 test (n= 12133), 2009 test (n=11.514 & n=11.500) (p. 70)	not clear	not reported	Not reported	not reported	Fig. 1	not reported	not reported	not reported	not reported	Survey and archival study	MAP test
Lynch-Phillips, 2019	Lynch-Phillips Andrea Michelle	Special education teaching effectiveness: A comparative study of ressource rooms and co-teaching	Dissertation	2019	USA	A middle school from the South Atlantic district	One middle school	Unclear	SLD (specific learning disorder)	The final sample size consisted of approximately 64 sixth-grade students with SLDs. The 64 students were a combination of 40 students in the co-taught setting and 24 students in the resource setting	Sixth-grade students	Not reported	Not reported	26.7 % (n = 8)	ELA results: Spring 2015 and Spring 2016	Not reported	Not reported	Not reported	Not reported	Descriptive, comparative study	ELA state assessment results: academic achievement
Mackie, 2007	Mackie Kathryn M	Learning Disabilities Severity, Classroom Setting, and Academic Performance in Middle school	Dissertation	2007	USA	Middle schools in a metropolitan public school district located in the Midwest	It seems like participants are recruited from several different schools (unclear)	(a) full inclusion, (b) inclusion with some special education instruction as appropriate for LD students, or (c) special education wherein all students in the class are learning disabled	LD (learning disabled)	60 students	6th, 7th, and 8th grade students	Not reported	Not reported	Not reported	The academic assessment data that were provided by the cooperating school district, as well as the academic assessment data included in the NLTS2, were developed in 2004	Not reported	Not reported	Not reported	Not reported	Non-randomised study exploring the academic performance of special needs students and the moderating impact of educational setting ( inclusive classrooms vs. segregated settings)	Academic performance (language arts, mathematics, social studies, and science)
McCullough, 2008	McCullough Josette Lorraine	A study of special education programming and its relationship to student mathematics performance on the DSTP	An executive position paper (EPP)	2008	USA	F. Niel Postlethwait Middle School (PMS) is one of thirty-one public middle schools in the State of Delaware	Postlethwait Middle School (PMS). The author compared demographically equivalent middle schools in the state of Delaware to determine if some were experiencing greater success on their mathematics DSTP performance, with the same population of students	Compares children in resource settings full-time, in inclusion settings full-time or students who receive co-teaching	SPED students (students receiving special education)	Variation across the 5 years: p. 39-40	8th grade students	p. 32	p. 32	Unclear	Over a course of 5 years 2003-2007	Not reported	Not reported	Teacher quality status p. 27	Teacher quality status p. 27	Ex-post facto comparison design	Performance on the mathematics’ component of the Delaware Student Testing Program (DSTP)
McKeating, 2013	McKeating, Eileen	Including children with ASD in regular kindergarten and first grade classrooms: Teacher attitudes, child progress and classroom quality	Dissertation (University of Pittsburg)	2013	USA	Collection of data in public schools statewide, in rural, urban and suburban areas, large and small school districts with veteran and novice teachers	Unclear	Full-time: Special education supports and services provided by special education personnel for 80% or more of the school day. Supplemental: Special education supports and services provided by special education personnel for more than 20% but less than 80% of the school day. Itinerant: Special education supports and services provided by special education personnel for 20% or less of the school day	ASD and other disabilities	78 children met the inclusion requirement for the study: 39 children had an ASD diagnosis and 39 children had disabilities other than ASD. A total of 73 teachers taught the 78 children in the sample	Children in the total sample ranged from 5.1 (years, month) to 8.0 (M = 6.23, SD =.73)	p. 72	Not reported	0.308	p. 100	Not reported	Not reported	p. 74	Years of experience ranged from 4 to 42 years (M=16.76, SD = 9.35)	Retrospective, multi-site, multi-measure regression study	Sociability and behavior
Metsiou, 2011	Metsiou Katerina ; Papadopoulos Konstantinos ; Agaliotis Ioannis	Adaptive behavior of primary school students with visual impairments: The impact of educational settings	Research in Developmental Disabilities	2011	Greece	Unclear. The sample derives from the country’s two largest cities (Athens and Thessaloniki), which have approximately 5 and 1 million inhabitants respectively. The researchers obtained from the Local Educational Authorities a list of primary school students with visual impairments, who attended either a special school for individuals with visual impairments or a mainstream school	Unclear	Eighteen of the participants were special school students and 18 were mainstream school students	Visual impairments	Participants were 36 primary school students with visual impairments	The subjects aged from 6 years and 4 months to 15 years and 8 months old (M = 10.47, SD = 2.60)	Not reported	Not reported	Seventeen of the participants were boys and 11 were girls	Unclear	Not reported	p. 2343	Not reported	Not reported	Descriptive, comparative study	Adaptive behavior, communication, daily living and socialization. Instrumentation included an informal questionnaire and the Vineland Adaptive Behavior Scales
Most, 2007	Most Tova	Speech Intelligibility, Loneliness, and Sense of Coherence among Deaf and Hard-of-Hearing Children in Individual Inclusion and Group Inclusion	Journal of Deaf Studies and Deaf Education	2007	Israel	General elementary schools in Tel Aviv	The 19 participants were recruited via the Tel-Aviv branch of SHEMA, which is an Israeli nonprofit association serving school-age children with hearing loss aged 7–18 years. This organization receives the names of any children who fail the routine hearing-screening test administered to all first graders nationally. For this study, children from that list who were enrolled in general elementary sc…	Ten children studied in a special class for deaf/hh children within a mainstream school, that is, group inclusion. Nine children were each individually included in mainstream classes within mainstream schools	Binaural, sensorineural, severe to profound hearing loss	Participants were 19 children	12–14 years	Not reported	US students attending regular schools under the mandate to be included in regular education classes to the fullest extent possible given individually assessed abilities (n= 553); (b) Czech students integrated into mainstream classrooms in community schools (n= 514); (c) Czech students attending special schools for those with a disability on a daily basis and residing in their family home (n= 551)…	9 male, 10 female	Not reported	Not reported	Not reported	Not reported	Not reported	Descriptive, comparative study	Coherence and loneliness
Mrug, 2002	Mrug Sylvie ; Wallander Jan L	Self-concept of young people with physical disabilities: Does integration play a role?	International Journal of Disability, Development and Education	2002	The US and Czech Republic	Mainstream schools, special schools, special boarding schools, community schools	Unclear	US students attending mainstream schools under the mandate to be included in mainstream education classes (n = 53); (b) Czech students integrated into mainstream classrooms in community schools (n = 14); (c) Czech students attending special schools for those with a disability on a daily basis and residing in their family home (n = 51); and (d) Czech students educated at special schools and residi…	Physical disabilities. The most frequent diagnosis was cerebral palsy, followed by spina bifida and muscular dystrophy, p. 272	The participants were 184 young people with a physical disability	The mean age of the participants was 15.03 years (range 11 to 20, SD5 2.16)	Within the group of US participants, 38 (72%) identified themselves as Caucasian, 12 (22%) as African-American, and 3 (6%) as other. All the Czech students were Caucasian	Not reported	46 % girls	Unclear	Not reported	p. 272	Not reported	Not reported	Non-randomised study compairing special needs students in 4 different settings	Self-concept
Nash-Aurand, 2014	Nash-Aurand Tammy	A comparison of general education co-teaching versus special education resource service delivery models on math achievement of students with disabilities	Dissertation Abstracts International Section A: Humanities and Social Sciences	2014	USA	Four large suburban schools in Northeast Georgia	Four high schools from the northeast part of the school district	In total across the four schools: co-taught: 51,03 %. Resource: 48,97 %, p. 73	Different disabilities, p. 60	Participants included 145 high school students	Unclear. High school students	p. 59	Not reported	0.3724	2011-2012	Not reported	Not reported	Not reported	Not reported	Causal-comparative study	Math achievement
Olsson, 2018	Olsson Sylvia ; Dag Munir ; Kullberg Christian	Deaf and hard-of-hearing adolescents’ experiences of inclusion and exclusion in mainstream and special schools in Sweden	European Journal of Special Needs Education	2018	Sweden	The population and sample consisted of students attending compulsory and upper secondary school in the county of Örebro in Sweden	Unclear	6.607 = mainstream. 45: special schools	The participants in this study belonged to one of following three groups: (1) no disability, (2) (D/HH) and (3) (D/HH) with additional disabilities. D/HH = Deaf and hard of-hearing students	Total: 6652 adolescents, 13–18 years of age, attending grades 7 and 9 in compulsory schools and year 2 in upper secondary schools	13-18	Not reported	Not reported	Mainstream class: 3272 male and 3334 female. Special school: 21 male and 24 female	The data presented have been derived from the survey Liv och Hälsa Ung (Eng. Life and health of young people) that was carried out in 2011 (Region Örebro 2011). The purpose of the questionnaire, which students in compulsory and upper secondary school have the possibility to answer every third year, is to describe young people’s living situation, habits and health	Not reported	Not reported	Not reported	Not reported	Survey study	Well-being, social inclusion, academic inclusion
Ozkubat, 2014	Ozkubat Ufuk ; Ozdemir Selda	A Comparison of Social Skills in Turkish Children with Visual Impairments, Children with Intellectual Impairments and Typically Developing Children	International Journal of Inclusive Education	2014	Turkey	Public elementary schools located in Istanbul	not reported	Inclusive education classrooms, schools for visual impairment, and schools for intellectual impairment	Visual impairments, intellectual impairments	n= 169	M=9,58 years	All SES represented in the sample was reported as middle class (p. 504)	not reported	Male: 50,3 % and female: 49,7 %	Tables 2-7	not reported	All SES represented in the sample was reported as middle class (p. 504)	not reported	not reported	Comparison study	Social skills
Papuda-Dolińska, 2017	Papuda-Dolińska Beata	Differences in social and academic functioning among visually impaired children in special, integrated and inclusive educational settings in Poland	Hrvatska Revija Za Rehabilitacijska Istraživanja	2017	Poland	Unclear	Schools and classes were randomly selected from a list of all Polish schools where students with visual impairment attended	Special education: 30 students, integrated education: 30 students, inclusive: 30 students	Visually impaired children	N: 90 primary school students with visual impairment and 59 teachers	M: 10,23 years	Not reported	Not reported	48 % female	Only one measurement	Not reported	Not reported	Not reported	Not reported	Comparison study	Social and educational functioning
Patterson, 2014	Patterson Steven T	The effectiveness of inclusion in Texas high schools	Dissertation Abstracts International Section A: Humanities and Social Sciences	2014	USA	Public schools in Texas	Unclear	Mainstream: 4796 (61 %), mostly mainstream: 2113 (27 %), resource: 980 (12 %)	Different disabilities, p. 54	N: 7889 students in the dataset. Only 60 % completed all three years of math TAKS tests and 59 % completed all three years of English language/reading TAKS tests)	9th grade students	The author has requested the following, but the information cannot be found in the dissertation: However, include in the data set student gender, ethnicity, SES, disability code, instructional arrangement code, type of test taken (TAKS, TAKS-Accommodated, TAKS-M), district and regional service center number.	The author has requested the following, but the information cannot be found in the dissertation: However, include in the data set student gender, ethnicity, SES, disability code, instructional arrangement code, type of test taken (TAKS, TAKS-Accommodated, TAKS-M), district and regional service center number.	Unclear	2008-2009 to 2010-2011	The author has requested the following, but the information cannot be found in the dissertation: However, include in the data set student gender, ethnicity, SES, disability code, instructional arrangement code, type of test taken (TAKS, TAKS-Accommodated, TAKS-M), district and regional service center number.	The author has requested the following, but the information cannot be found in the dissertation: However, include in the data set student gender, ethnicity, SES, disability code, instructional arrangement code, type of test taken (TAKS, TAKS-Accommodated, TAKS-M), district and regional service center number.	Not reported	Not reported	Cohort longitudinal study	Math and reading achievement
Peleg, 2011	Peleg Ora	Social anxiety among Arab adolescents with and without learning disabilities in various educational frameworks	British Journal of Guidance & Counselling	2011	Israel	One regular, middle socioeconomic situation school in northern Israel	One school:	One special education classroom and two partially inclusive classrooms	Learning disabilities (LD)	LD students attending special education classrooms: 16; LD students attending inclusive classrooms: 24; non-LD students: 30	12-13 years	Christian Arabs in Israel	not reported	LD special: 37,5% female; LD inclusive: 41,6% female	Only one measurement. SA-Tot mean (SD): Inclusive = 3.15 (0.76); Special = 3.91 (0.47)	not reported	not reported	not reported	not reported	Survey study	Social Anxiety Scale-Revised (SAS-R) (total score (SA-Tot)). and Feelings of satisfaction
Phillips, 2013	Phillips Deidre Marshall	The Relationship Between Educational Placement, Instructional Practices, and Achievement Gains of Black Students with Specific Learning Disabilities in Secondary Urban School Settings	Dissertation Abstracts International Section A: Humanities and Social Sciences	2013	USA	Public schools	Miami-Dade County Public Schools (M-DCPS), located in south Florida. M-DCPS is the fourth largest school district in the U.S. The enrollment from Pre-Kindergarten through 12th grade was 345,406 for the 2009-2010 school year. The amount of schools = unclear	Inclusive: 150, resource: 164	SLD	314 Black eighth grade students with SLD. 36 teachers for math and language arts instruction	8th grade	Black students	Not reported	0.312	2009-2010 / 2010-2011	Not reported	Not reported	Approximately 17 teachers were certified in reading and 11 teachers were certified in math	Not reported	Ex post facto research design	Math and reading achievement
Prince, 2010	Prince Emily Jane	Exploring the effectiveness of inclusion: is a sense of school belonging the key factor in understanding outcomes?	(From ProQuest)	2010	USA		Total: 10; mainstream schools: 8; Behavioral, emotional and social difficulties (BESD) schools: 2	Mainstream schools (MS) and special provision	Behavioral, emotional, and social difficulties / SEN students	Total: 58; SEN students attending BESD schools (MS group): 20; SEN students attending mainstream schools (BS group): 19; control group in mainstream schools: 19	Range: 134 to 177 months; mean (SD) for all: 156 months (11 months); mean (SD) MS: 155.63 months (10.75 months); mean (SD) for BS: 155.50 months (11.43 months)	not reported	not reported	100% male	Cognitive Ability (Raven's Progressive Matrices and Vocabulary Scales & The Mill Hill Vocabulary Scale (MHV)), mean (SD): MS = 26.61 (6.13) & 32.28 (4.75); BS = 26,25 (3.01) & 26.32 (3.01). Academic Performance (The National Curriculum Standard Assessment Test (SATs): MS = 3.40 (0.74); BS = 2.46 (1-05)	not reported	not reported	not reported	not reported	Exploratory study	Social outcome (sense of belonging): The Psychological Sense of School Membership (PSSM). Affective and behavioral outcomes: The Beck Youth Inventories (BYI-II)
Rangvid, 2021	Rangvid Beatrice Schindler	Special educational needs placement in lower secondary education: the impact of segregated vs. mainstream placement on post-16 outcomes	Education Economics	2021	Denmark	Public and private schools	Not reported	Inclusive setting (regular classes in mainstream schools) and segregated settings (more than 9 weekly hours of support)	ADHD, autism and other diagnoses	Combined cohorts: found a match to 1349 of 1357 treated (inclusion) and 58.4% of 4713 control, i.e. 2752; Cohort with grade 9 in 2015: found a match to 789 of 793 treated (inclusion) and 59.6% of 2289 control, i.e. 1364	Not reported other than 42% are too old for grade 6 (14 years or older) when in grade 6 (pre-intervention)	9% categorised as 'immigrant', see Table 4	Various measures (education, income, labour market status, family type), see Table 4	26.8% female	Reading and math scores in grade 3, 4 and 6, see Table 4	Not reported	Various measures (education, income, labour market status, family type), see Table 4	not reported	not reported	Propensity score matching using data from Danish administrative registers	Enrolment in a qualifying upper secondary education programme year 1, 2 and 3 after secondary education; Take school leaving exam; Pass school leaving exam; Pass school leaving exam and specific requirement for vocational education and Pass ‘minimum competency threshold’ in core subjects (grade 4)
Rathmann, 2018	Rathmann Katharina ; Vockert Theres ; Bilz Ludwig ; Gebhardt Markus ; Hurrelmann Klaus	Self-rated health and wellbeing among school-aged children with and without special educational needs: Differences between mainstream and special schools.	Research in Developmental Disabilities	2018	Germany	School types: High track (Gymnasium), Mixed track (Gesamtschule), Medium track (Realschule), Low track (Hauptschule), Special school (Förderschule), p. 137	325 mainstream and special schools. 704 classes.	A total of n=84 students with SEN (1.59%) attend mainstream schools, while n=300 students (5.70%) attend special schools	SEN (special educational needs)	7280 realized student interviews. After excluding missing values in all study variables, the sample contains n=5267 school-aged children, n=4883 (92.71%) without SEN and n=384 (7.29%) with SEN, in 665 school classes and 311 schools	7th grade students - 12.53 years	Migration background was assessed by asking students about their country of birth, and parents’ country of birth as well as language spoken at home, and creating a categorical variable, indicating “no migration background”, “one-sided” and “two-sided” migration background. Students with one parent born abroad or with other nationality than German have “one-sided” migration background. Students wi…	The study controls for cultural capital through "books in the home"	48,12 % female	The National Educational Panel Study (NEPS) examines educational processes in Germany across the entire lifespan, starting in 2010 with six starting cohorts (SC), followed up annually or biannually. This study focuses on children surveyed in 2012/ 2013 (wave 3 of SC3)	Migration background was assessed by asking students about their country of birth, and parents’ country of birth as well as language spoken at home, and creating a categorical variable, indicating “no migration background”, “one-sided” and “two-sided” migration background	The study controls for cultural capital through "books in the home"	Not reported	Not reported	Cross-sectional study	Health and well-being
Redmon, 2007	Redmon Barbara Gayle	The impact of full inclusion on the academic achievement of students with disabilities in grades 3 to 6	Dissertation Abstracts International Section A: Humanities and Social Sciences	2007	USA	Not reported	Three schools: Northside Elementary School, DeKalb Middle School in Smithville, Tennessee, and DeKalb West Elementary School in Liberty, Tennessee	87 students were involved in the inclusion program, whereas 20 students continued to receive support services in a pull-out resource program. 15 students in the inclusion program continued to receive pull-out reading instruction for 50 minutes per day	The number of students receiving special education services in this study were 40 learning disabled students, 6 mentally retarded students, 51 language impaired students, 2 seriously emotionally disturbed students, and 8 health impaired students	107 students	3rd-6th grade students	The ethnic make-up of the students in the study was 95 Caucasian students, 2 African American students, and 1 Hispanic student	Of the students participating in the study, 68 students were in the low socioeconomic income range. The socioeconomic level of students was determined by the number of students who participated in the study and who also qualified for free/reduced school lunches. There were 39 students who participated in the research study who did not qualify for free/reduced school lunches. These students were f…	There were 70 male students and 37 female students in the study	Terra Nova scores in both reading/language and math for these students in the school years 2003-2004, 2004-2005, and 2005-2006 have been included in this study	The ethnic make-up of the students in the study was 95 Caucasian students, 2 African American students, and 1 Hispanic student	Of the students participating in the study, 68 students were in the low socioeconomic income range. The socioeconomic level of students was determined by the number of students who participated in the study and who also qualified for free/reduced school lunches. There were 39 students who participated in the research study who did not qualify for free/reduced school lunches. These students were f…	Inclusion program: Special education teachers support mainstream teachers	Not reported	Causal-comparative study	Reading/language achievement and math achievement
Reed, 2012	Reed Phil ; Osborne Lisa A ; Waddington Emma M	A comparative study of the impact of mainstream and special school placement on the behaviour of children with Autism Spectrum Disorders	British Educational Research Journal	2012	UK	"There were no private, fee-paying pupils included in this study (p. 754)	47 mainstream schools and 39 special schools	Special and mainstream schools (provision full-time)	Autism Spectrum Disorder (ASD)	Special schools: n= 43. Mainstream schools: n=54	M= 8,8 years	not reported	"The percentage of pupils receiving free school meals at each type of school placement was broadly similar, indicating similar socioeconomic backgrounds for the two samples" (p. 754)	not reported	Table 3-4	not reported	" The percentage of pupils receiving free school meals at each type of school placement was broadly similar, indicating similar socioeconomic backgrounds for the two samples" (p. 754)	not reported	not reported	Comparative study	GARS, SDQ, VABS, behavioral functioning
Rivera, 2017	Rivera Roana Kasandra	Assessing the Impact of Academic Placement on Academic Achievement among 5th Graders with Disabilities: A Causal-Comparative Inquiry	ProQuest LLC	2017	USA	An urban school district in South Texas	not clear	Special education (n= 20). General education (n= 50)	not clear	n= 20 5th grade students (special education). Comparison group: n= 50 5th grade students (general education)	not reported, but all students went to 5th grade	For the whole population (n=19.860), the distribution of ethnicity was 79,40 % Hispanic, 13,80 % white, 4% African American, and 2,80 % other (p. 43)	Segregated group (SE): 100 % of the students were economically disadvantaged. Inclusive group: 84 % were economically disadvantaged and 16 % were not economically disadvantaged (p. 50)	Segregated group (SE): 50 % male & 50 % female. Inclusive group: 94 % male & 6 % female (p. 50)	p. 47-48	For the whole population (n=19.860), the distribution of ethnicity was 79,40 % Hispanic, 13,80 % white, 4% African American, and 2,80 % other (p. 43)	Segregated group (SE): 100 % of the students were economically disadvantaged. Inclusive group: 84 % were economically disadvantaged and 16 % were not economically disadvantaged (p. 50)	Of the 2902 certified teachers, 63,50 % had bachelor's degrees, 35,40 % had master's degrees, and 1,10 % had doctoral degrees; 268 (9,23 %) were special education teachers (p. 42-43)	not reported	Causal-comparative study	STAAR (academic achievement)
Robbins, 2010	Robbins Joan	The Effect of Inclusion on Student Performance on State Assessments	ProQuest LLC	2010	USA	A large urban school district	3 high schools, 6 middle schools, 21 elementary schools	General and special education	Autism, emotional disturbance, learning disability, intellectual disability, other health impaired (see Table 4)	n= 651	not clear	Minority students: Elementary school students: M= 58,1%. Middle school students: M=56,7%. High school students: M= 54,1% (see Table 5)	Free and reduced lunch: elementary school students: M= 76,2%. Middle school students: M= 73,9%. High School students: M=57,4% (see Table 5)	not clear	Table 6-7	Minority students: Elementary school students: M= 58,1%. Middle school students: M=56,7%. High school students: M= 54,1% (see Table 5)	Free and reduced lunch: elementary school students: M= 76,2%. Middle school students: M= 73,9%. High School students: M=57,4%	not reported	not reported	Cross-sectional study	Academic achievement (reading and math)
Rowley, 2012	Rowley Emma ; Chandler Susie ; Baird Gillian ; Simonoff Emily ; Pickles Andrew ; Loucas Tom ; Charman Tony	The Experience of Friendship, Victimization and Bullying in Children with an Autism Spectrum Disorder: Associations with Child Characteristics and School Placement	Research in Autism Spectrum Disorders	2012	UK	Not clear	not clear	Mainstream schools (n=51), special schools/units (n=49)	Autism Spectrum Disorder (ASD). Control group: SEN; intellectual dissability (n=43), language disorder (n=10), hyperkinetic disorder (n=13), and a number of other neurodevelopmental conditions (n=14)	n= 100	10-12 y/o	not reported	Not reported	88 % male and 12 % female	Tables 1-4	not reported	not reported	not reported	not reported	Multi-informant study	Victimization and bullying
Saia, 2009	Saia Danielle M ; Saylor Conway F ; Allen Ryan A ; Arnau Penny L	Bullying Experiences, Anxiety about Bullying, and Special Education Placement	Journal of the American Academy of Special Education Professionals	2009	USA	not reported	Four schools (middle and elementary)	Resource or consultation (RC) (noted as mainstreamed environment) vs. self-contained (SC)	Moderate mental disability (n=9), mild mental disability (n=5), documented learning disability (n=21), speech impairment (n=10), emotional disability (n=3), orthopedic impairment (n=4), and autism (2)	Total: 72, SC: 16, RC: 20, 36 matched peers	44 middle school and 28 elementary school children. Age range: 8-16 years, mean: 11.6 years	Caucasian: 74%, African American: 26%	not reported	50 males and 22 females	not relevant	not reported	54% college graduates and 73% who were married	not reported	not reported	Cross-sectional study	Bully Victimization Scale (BVS); School Violence Anxiety Scale (SVAS)
Scalf, 2014	Scalf Gerilyn Toney	Learning-Disabled Students: A Comparison of Achievement Scores of Students Receiving Services in Pull-Out Classrooms and Inclusion Classrooms	ProQuest Dissertations and Theses	2014	USA	Rural schools from an East Tennessee school system	Not clear	General education inclusion classrooms and special education pull-out classrooms	Learning disabled (LD)	n= 138 special education students in 4th and 5th grade	Not clear, but they went to 4th and 5th grade	not reported	Not reported	not reported	Fig. 1-4	not reported	not reported	not reported	not reported	Comparative study	TCAP test and DEA
Scalise, 2017	Scalise Stacey A	An examination of the relationship between special education programs, ethnicity and socioeconomics on student growth in reading and mathematics	Dissertation Abstracts International Section A: Humanities and Social Sciences	2017	USA	One suburban school district (south shore of Long Island)	Five elementary schools	Integrated co-taught (ICT) or self-contained (15:1) (SC) settings for three years	Unclear (students with disabilities who have taken the MAP)	Total: 65, ICT: 31, SC: 34	not reported (students from multiple grade levels, see p. 65)	White: 25 (38.5%), Black: 14 (21.5%), Hispanic: 24 (36.9%), Asian: 1 (1.5%), Multiracial: 1 (1.5%)	Economically disadvantaged (not defined): yes: 43 (66.2%), no: 22 (33.8%)	not reported	Mean (SD) points from the national grade level expectations in 2012. SC: -24.618 (16.5769), ICT: -17.206 (13.0270)	not reported	not reported	not reported	not reported	Longitudinal study	Academic Achievement: student growth on Measures of Academic Progress (MAP) in reading and math
Seničar, 2012	Seničar Manga ; Grum Darja Kobal	Self-concept and social support among adolescents with disabilities attending special and mainstream schools	Hrvatska Revija Za Rehabilitacijska Istraživanja	2012	Slovenia	Special institutions and mainstream schools	not clear	Special institutions (n= 70, M= 3,3), various mainstream secondary schools (n= 35, M= 3,86)	Blind or visually impaired (n= 15), physically disabled (n= 35), deaf/hearing impaired (n= 55)	n= 105 secondary students	not clear	not reported	Not reported	not reported	See Table 1	not reported	12 participants had either one or both parents with disabilities	not reported	not reported	Survey study	Child and Adolescent Social Support Scale, Self-Liking/Competence Scale, Self-description questionnaire
Siegel, 2008	Siegel Katherine	The impact of inclusive settings on special education student achievement	Dissertation Abstracts International Section A: Humanities and Social Sciences	2008	USA	Middle and high schools of a large Delaware school district	3 high schools and 3 middle schools	A: Students outside the general education setting less than 21% of their day. B: Students outside the general education setting between 21%-60% of their day. C: Students outside the general education setting greater than 60% of their day	Range between mild learning disabilities (MID) to students with severe disabilities	n= 1090 special education students	Not clear	See Table 2 for full details (p. 35)	School A: 41% free and reduced lunch rate. School B: 36.2 %. School C: 30,9% (p. 33-34)	p. 53-58	Tables 3-4	See Table 2 for full details (p. 35)	School A: 41% free and reduced lunch rate. School B: 36.2 %. School C: 30,9% (p. 33-34)	All general educators were certified and special education teachers were either certified or pending certification	The teachers’ expertise ranged from one to thirty plus years experience	Causal-comparative study	Measures of Academic Performance (MAP) test and the Delaware Student Testing Program (DSTP) (reading & math)
Stoutjesdijk, 2016	Stoutjesdijk Regina ; Scholte Evert M ; Swaab Hanna	Behavioral and Academic Progress of Children Displaying Substantive ADHD Behaviors in Special Education: A 1-Year Follow-up	Journal of attention disorders	2016	The Netherlands	Schools were located in an urban part of the Netherlands	not clear	38 children placed in separate facilities for special education (special school) and 26 children who were fully integrated in regular classrooms where they received special education support (inclusive education)	ADHD	n= 64 children who displayed substantive ADHD behaviors	M= 9,4 years	not reported	See Table 1 for SES characteristics	87 % male within special schools and 85 % male within inclusive education	Table 2	Not reported	See Table 1 for SES characteristics	Not reported	not reported	Follow-up study	Teachers Report Form, the Social Emotional Questionnaire, the Pedagogical Methods Questionnaire
Szumski, 2010	Szumski Grzegorz & Firkowska-Mankiewicz Anna	Is Polish Special Education Effective? Academic and Socio-emotional Effects of Schooling in Special, Integrated and Regular Schools	New Educational Review	2010	Poland	not reported	not reported	Special schools, integrated classes, and general education classes	Mild intellectual disability	254, special schools/classes: (N = 114; 45%), integrated schools: (N = 90; 35%), and regular schools: (N = 50; 20%)	not reported	not reported	not reported	46.5% female	not relevant	not reported	not reported	not reported	not reported	Cross-sectional study	Verbal aptitude test, mathematical aptitude test, Academic Integration Questionnaire
Szumski, 2014	Szumski Grzegorz ; Karwowski Maciej	Psychosocial Functioning and School Achievement of Children With Mild Intellectual Disability in Polish Special, Integrative, and Mainstream Schools	Journal of Policy and Practice in Intellectual Disabilities	2014	Poland	not reported	not reported	Special schools, integrative schools or mainstream schools	Mild Intellectual Disability (MID)	Total (N=859), special schools: (n = 309;36%), integrative schools: (n = 294; 34%), mainstream schools: (n = 256; 30%)	Range: 9 and 15 years, M = 11.03, SD = 0.99	not reported	not reported	43% female	not relevant	not reported	not reported	not reported	not reported	Cross-sectional study	Szumski School Achievement Test (SSAT), Academic Integration Questionnaire
Szumski, 2015	Szumski Grzegorz ; Karwowski Maciej	Emotional and social integration and the big-fish-little-pond effect among students with and without disabilities	Learning and Individual Differences	2015	Poland	not reported	Study 1: 228 classes in 133 schools. Study 2: 286 classes in 164 schools	Segregated (special) and non-segregated (integrative and mainstream) school	Intellectual disability	Study 1: n= 4252. Study 2: n= 5276	10 y/o	not reported	Not reported	Study 1: 51 % female and 49 % male. Study 2: 51 % female and 49 % male.	Table 1	not reported	not reported	not reported	not reported	Longitudinal study	Class-average achievement and academic self-concept
Tracey, 2002	Tracey Danielle K	Self-Concepts of Preadolescents with Mild Intellectual Disability: Multidimensionality, Measurement, and Support for the Big Fish Little Pond Effect	PQDT - Global	2002	USA	22 New South Wales Department of Education and Training primary schools across 9 school districts	22 schools	Study 1 & 2: Students enrolled in full-time IM support units with peers without disability and students enrolled in full-time IM support units with peers with MID	Mild intellectual disabilities (MID). In Study 3, the students also had language delay, ADHD, & mild hearing impairment	Study 1 & 2: n= 211 students. Study 3: n= 39 students	Study 1 & 2: 7 years and 5 months to 13 years. M= 10 years and 3 months. Study 3: 7 years 5 months to 9 years. M=8 years 3 months.	Study 1 & 2: Languages spoken at home: English (63%), Arabic (14.7%), Samoan (7.1%), and ‘other’ non-English languages (15.2%)	not clear	Study 1 & 2: 57 % male, 43 % female. Study 3: 56,5 % male, 43,5% female	See Table 9.2	Study 1 & 2: Languages spoken at home: English (63%), Arabic (14.7%), Samoan (7.1%), and ‘other’ non-English languages (15.2%)	Not reported	Not reported	Not reported	Study 2: Cross-sectional study; Study 3: Longitudinal study	Self-concept (SDQI-IA) and academic achievement (WRAT3)	There are no page numbers in the document, so the pages referred to here are estimates
Tremblay, 2013	Tremblay Philippe	Comparative Outcomes of Two Instructional Models for Students with Learning Disabilities: Inclusion with Co-Teaching and Solo-Taught Special Education	Journal of Research in Special Educational Needs	2013	The French Community of Belgium	Not clear	12 inclusive classes and 13 special education classes	12 inclusive (4,83 students with LD pr. inclusive class) & 13 special education classes (8,15 students with LD pr. special education class)	Learning disabilities (LD)	n= 353 (n= 195 without disabilities, n= 58 with LD in inclusion, & n= 100 with LD in special education classes)	Beginning of the school year: special education M= 7,82 years. Inclusive class M= 6,88 years. 2nd year: inclusion M=6,99 years. Special education M= 7,99 years (p. 253)	Nationality: 7,50 % foreign students in inclusion setting, 10,11 % in the special education model (p. 253)	Parents' occupation: 66,66 % more favorable (management and employee), 82,86 % less favorable (manual worker & unemployed) (p. 253)	2/3 males in the study (p. 253)	See Tables 1 and 2	Parents' place of birth: 42 % in the inclusion model were of foreign origin compared to 39 % in the special education group	Parents' occupation: 66,66 % more favorable (management and employee), 82,86 % less favorable (manual worker & unemployed) (p. 253)	All possessed a degree in primary education with exception of 2 special education teachers in the inclusive setting who did not have the necessary credentials (kindergarten teachers) (p. 253-254)	The remedial teachers in inclusive settings had less experience (M= 4,43 years) than those in special education (M= 7,75 years)	Matched comparison study	Academic achievement (reading/writing & math)
Tyler, 2011	Tyler Carolyn S	The impact of educational placement on special education students' achievement	Dissertation Abstracts International Section A: Humanities and Social Sciences	2011	USA	North West Tennessee	2 middle schools with grades 6 through 8	Mainstream and special education services	Learning disabled, emotionally disturbed, other health-impaired, or autistic (p. 55)	n=77 (p. 66)	not reported	African American, Hispanic, and European American (p. 54, 55)	The majority of the participants were socioeconomically disadvantaged (p. 54)	52 male and 25 female participants (p. 66)	Table 1	African American, Hispanic, and European American (p. 54, 55)	The majority of the participants were socioeconomically disadvantaged (p. 54)	"The teachers in both schools are currently all highly qualified in their respective content areas" (p. 55)	not reported	Archival study	TCAP test
Waddington, 2017	Waddington Emma M ; Reed Phil	Comparison of the Effects of Mainstream and Special School on National Curriculum Outcomes in Children with Autism Spectrum Disorder: An Archive-Based Analysis	Journal of Research in Special Educational Needs	2017	England	South East of England	46 mainstream schools, 4 units, 17 special schools	Mainstream, Special, Unit, and Home	Autism spectrum disorders (ASD). 72 % had autism, 16 % had Asperger Syndrome (AS), 7% had a diagnosis of attention deficit hyperactive disorder, 5 % had Tourette's, dyspraxia, or depression	n= 108 children	Not clear	White British and non-white (see Table 1 for more info)	See Table 4: "free school meals"	83 % male and 17 % female	See Table 8	Not reported	See Table 4: "free school meals"	Not reported	Not reported	Archival study	School placement & national curriculum results (p. 134-135)
Wiener, 2004	Wiener Judith ; Tardif Christine Y	Social and Emotional Functioning of Children with Learning Disabilities: Does Special Education Placement Make a Difference?	Learning Disabilities Research & Practice (Wiley-Blackwell)	2004	Canada	2 suburban school districts near Toronto, Canada	9 schools (p. 22)	In-class support (n=28), resource room (n=45), inclusion classroom (n=21), self-contained classroom (n=23) (p.23)	Learning disabilities (LD)	n= 117 children with LD	M= 11,63 years	English was a second language in the homes of 19 children (16%)	Not reported	57 % male and 43% female	See Tables 1-5	English was a second language in the homes of 19 children (16%)	Not reported	Not reported	Not reported	Non-randomised study compairing children with learning disabilities in different special education settings	Sociometric rating scale, Child Friendship Interview, Friendship Quality Questionnaire-Revised (FQQ-R), Loneliness and Social Dissatisfaction Scale (LSDS), Self-Perception Profile for Learning Disabled Students (SPPLDS), Social Skills Rating Scale (SSRS)
Wolters, 2011	Wolters Nina ; Knoors Harry E.T ; Cillessen Antonius H.N ; Verhoeven Ludo	Predicting acceptance and popularity in early adolescence as a function of hearing status, gender, and educational setting	Research in Developmental Disabilities	2011	The Netherlands	45 elementary schools	52 6th grade classrooms in special and mainstream education	Mainstream classrooms and special education classrooms	Deaf or hard-of-hearing	n= 67 deaf or hard of hearing Grade 6 children and n=672 hearing classmates	Not clear, but the students went to 6th grade	89 % of the students were Caucasian, 11 % from minority ethnic groups (Turkish/Moroccan) (p. 2556)	Not reported	49,93 % of the participants were male and 50,07 % were female (see Table 1 for full details)	See Tables 2, 3, 4	Not reported	Not reported	Not reported	Not reported	Non-randomised study compairing deaf children in different special education settings	Sociometric nomination, social behavior ratings, pragmatic skills, strategic skills, extraversion, and agreeableness
Wolters, 2014	Wolters Nina ; Knoors Harry ; Cillessen Antonius H N ; Verhoeven Ludo	Social Adjustment of Deaf Early Adolescents at the Start of Secondary School: The Divergent Role of Withdrawn Behavior in Peer Status	Exceptional Children	2014	The Netherlands	not reported	30 classrooms in 28 mainstream secondary education schools and 15 classrooms in 7 special secondary education schools	Special and mainstream settings	Deaf and hard-of-hearing	n= 74 deaf & n= 271 hearing adolescents	M= 13,29	82 % Caucasian and 18 % primarily from Turkish or Moroccan descent	Not reported	Male: n= 175, female: n=167	Table 2	82 % Caucasian and 18 % primarily from Turkish or Moroccan descent	not reported	not reported	not reported	Longitudinal study	Sociometric nominations and social behavior ratings
Zweers, 2021	Zweers Inge ; de Schoot Rens A. G. J. van ; Tick Nouchka T ; Depaoli Sarah ; Clifton James P ; de Castro Bram Orobio ; Bijstra Jan O	Social–emotional development of students with social–emotional and behavioral difficulties in inclusive regular and exclusive special education.	International Journal of Behavioral Development	2021	The Netherlands	not reported	not reported	Inclusive mainstream education vs. special education (special schools) (time spent not clear)	Students with social/emotional/behavioral difficulties (SEBD), Autism Spectrum Disorder (ASD, including Pervasive Developmental Disorder – Not Otherwise Specified [PDD-NOS]), Attention-Deficit Hyperactivity Disorder (ADHD), Disruptive Behavior Disorder (DBD), Learning Disorder (LD)	Total: 51 (209 in some analyses), mainstream schools: 36, special schools: 15. Classmates with SEBD in special education (n: 158 classmates with social–emotional and behavioral difficulties were included in parts of the analyses to increase the sample size of the subgroup of students with SEBD in special schools)	Mainstream schools: M = 10.19, SD = 1.01; special schools: M = 9.93, SD = 0.96; classmates with social–emotional and behavioral difficulties: M = 10.18, SD = 1.21	Mainstream schools: 97.2% Dutch, 2.8% other; special schools: 100% Dutch, 0% other; classmates with social–emotional and behavioral difficulties: 96.8% Dutch, 3.2% other	not reported	Mainstream schools: 16,7% female, 83,3% male; special schools: 33,3% female, 66,7% male; classmates with social–emotional and behavioral difficulties: 21,5% female, 78,5% male	not reported	not reported	not reported	not reported	not reported	Longitudinal study	Student-reported student–teacher relationship (Conflict dimension of the Dutch Student Perception of Affective Relationship with Teacher Scale (SPARTS)); Peer-reported peer acceptance (sociometric ratings); Self-Esteem subscale of the Dutch school monitoring instrument for social–emotional development (Volginstrument voor sociaalemotionele ontwikkeling [VISEON]; Students’ behavior problems in sch…
Zweers, 2020	Zweers Inge ; Tick Nouchka T ; Bijstra Jan O ; van de Schoot Rens	How do included and excluded students with SEBD function socially and academically after 1,5 year of special education services?	European Journal of Developmental Psychology	2020	The Netherlands	not reported	not reported	Inclusive mainstream education vs. special education (special schools) (time spent not clear)	Students with social/emotional/behavioral difficulties (SEBD), Autism Spectrum Disorder (ASD, including Pervasive Developmental Disorder – Not Otherwise Specified [PDD-NOS]), Attention-Deficit Hyperactivity Disorder (ADHD), Disruptive Behavior Disorder (DBD), Learning Disorder (LD)	Total: 51, inclusion: 36, special: 15	M (SD) included: 10.19 (1.01), special: 9.93 (.96)	Ethnicity (% Dutch) included: 97.2, special: 100	not reported	% female: included: 16,7% , special: 33,3%	IQ M (SD) 102.00 (13.59)	not reported	not reported	not reported	not reported	Longitudinal study	Teacher-reported student-teacher relationships, peer-reported sociometric ratings, Social Cognitive Skills Test (on SEBD students), teacher-reported Conscientious Task Attitude subscale, individual testing sessions with established Dutch tests (reading, spelling and mathematics ability)
Sanders, 2009	Sanders Cynthia D	A comparison of the academic performance of elementary students in a rural educational setting	Dissertation Abstracts International Section A: Humanities and Social Sciences	2009	USA	Orangeburg Consolidated School District Five	8 elementary schools in Orangeburg Consolidated School District Five	Mainstream (inclusive) or self-contained special education class	Learning disabled, speech and visual impairments, educable mentally retarded, and emotional disturbance	n= 217 with disabilities in grade 3-5.	not clear	Over 80 % African American (p. 36). See Tables 5, 11, 17	Over 81 % free and reduced lunch (p. 36)	Tables 4, 10, 16	Table 1	Over 80 % African American (p. 36). See Tables 5, 11, 17	Over 81 % free and reduced lunch (p. 36)	not reported	not reported	Non-randomised study comparing special needs students in inclusive settings and non-inclusive settings	Academic performance
